# Supplementary material for: Ethyl 1-[2-(1H-benzotriazol-1-yl)acet­yl]-4-hy­droxy-2,6-diphenyl-1,2,5,6-tetra­hydro­pyridine-3-carboxyl­ate
Source: Acta Crystallogr Sect E Struct Rep Online. 2011 Jun 4;67(Pt 7):o1574. doi: 10.1107/S1600536811020241 (PMC3151759; doi:10.1107/S1600536811020241)
Supplement: Supplementary file 2 [file e-67-o1574-Isup2.hkl]

#
# h,k,l, Fc-squared, Fo-squared, sigma(Fo-squared) and status flag
#
data_I
_shelx_title ' SSHARI5_0m in P2(1)/c'
_shelx_refln_list_code          4
_shelx_F_calc_maximum      256.02
_exptl_crystal_F_000      1016.00
_reflns_d_resolution_high  0.7482
 
loop_
 _symmetry_equiv_pos_as_xyz
 'x, y, z'
 '-x, y+1/2, -z+1/2'
 '-x, -y, -z'
 'x, -y-1/2, z-1/2'
 
_cell_length_a     7.9214
_cell_length_b    21.9667
_cell_length_c    14.5621
_cell_angle_alpha  90.000
_cell_angle_beta   95.722
_cell_angle_gamma  90.000
 
_shelx_F_squared_multiplier     1.000
 
loop_
 _refln_index_h
 _refln_index_k
 _refln_index_l
 _refln_F_squared_calc
 _refln_F_squared_meas
 _refln_F_squared_sigma
 _refln_observed_status
   1   0   0    25033.46    23287.31    338.41 o
   2   0   0    21034.09    20592.67    256.09 o
   3   0   0     4538.64     4264.15     53.56 o
   4   0   0     2502.16     2592.85     33.57 o
   5   0   0      434.17      441.04      7.51 o
   6   0   0       60.57       62.62      4.20 o
   7   0   0       61.42       70.14      4.58 o
   8   0   0       38.85       37.16      5.57 o
   9   0   0       11.10       14.86      4.95 o
  10   0   0        0.04        3.10      4.34 o
   1   1   0       14.52       18.67      0.51 o
   2   1   0      293.59      280.05      3.11 o
   3   1   0        8.87        6.51      0.68 o
   4   1   0      803.31      896.39      9.03 o
   5   1   0        0.16        0.98      0.99 o
   6   1   0        9.04        5.70      1.17 o
   7   1   0      177.68      167.67      5.01 o
   8   1   0       56.05       44.69      7.12 o
   9   1   0        0.00        2.48      2.63 o
  10   1   0        0.04       -2.82      2.82 o
   0   2   0    10424.11     9893.23    147.01 o
   1   2   0     7627.86     7060.23     68.30 o
   2   2   0      343.72      373.73      3.84 o
   3   2   0       35.36       25.76      0.82 o
   4   2   0      195.65      205.41      2.90 o
   5   2   0     1014.48     1075.06     10.16 o
   6   2   0      336.91      347.80      5.52 o
   7   2   0      107.02      115.91      4.20 o
   8   2   0       11.52        8.36      2.63 o
   9   2   0        2.23        0.52      5.26 o
  10   2   0        1.64        0.93      3.07 o
   1   3   0       62.11      108.81      2.46 o
   2   3   0        7.94        7.85      0.54 o
   3   3   0     1841.54     1948.71     17.84 o
   4   3   0      768.21      885.37      8.31 o
   5   3   0      534.10      607.05      6.25 o
   6   3   0       82.30       79.38      3.63 o
   7   3   0       29.09       18.08      2.08 o
   8   3   0       75.27       68.06      4.58 o
   9   3   0        8.92       11.11      3.26 o
  10   3   0        1.09        7.31      6.50 o
   0   4   0      370.20      299.11      4.92 o
   1   4   0     2699.55     2785.02     28.63 o
   2   4   0       27.49       25.96      0.85 o
   3   4   0      398.87      384.18      4.24 o
   4   4   0      111.00       95.64      1.89 o
   5   4   0      101.52       93.59      2.08 o
   6   4   0       47.61       47.43      2.07 o
   7   4   0       57.00       55.02      3.08 o
   8   4   0       25.11       28.54      3.50 o
   9   4   0       13.24       11.15      3.07 o
  10   4   0        1.00       -1.95      2.82 o
   1   5   0    16032.85    15297.19    189.73 o
   2   5   0      188.40      187.14      2.91 o
   3   5   0      213.80      186.52      2.90 o
   4   5   0       45.95       60.33      1.48 o
   5   5   0       11.82       14.76      1.10 o
   6   5   0      153.31      152.64      3.39 o
   7   5   0        0.45        0.70      1.72 o
   8   5   0        0.70       -0.62      2.19 o
   9   5   0        0.33       -0.62      2.63 o
  10   5   0        0.24        2.48      4.95 o
   0   6   0    30124.17    28300.39    403.05 o
   1   6   0     4118.90     3994.94     41.76 o
   2   6   0      213.75      263.60      3.57 o
   3   6   0       59.15       49.49      1.32 o
   4   6   0      334.30      302.01      3.71 o
   5   6   0      128.90      141.46      2.92 o
   6   6   0       61.94       59.68      2.85 o
   7   6   0       13.69        7.99      2.09 o
   8   6   0       32.25       32.75      3.70 o
   9   6   0        6.98        9.29      4.34 o
  10   6   0        0.50       -1.86      4.34 o
   1   7   0     6731.47     6751.34     69.81 o
   2   7   0       49.04       49.64      1.94 o
   3   7   0       79.16       86.91      2.10 o
   4   7   0      226.18      193.79      2.75 o
   5   7   0        2.38        5.04      1.40 o
   6   7   0      320.32      300.58      6.32 o
   7   7   0       78.09       73.83      4.85 o
   8   7   0       58.36       59.40      3.66 o
   9   7   0      119.34      118.91      9.29 o
  10   7   0        6.30       13.01      5.57 o
   0   8   0     9024.36     9384.25    133.16 o
   1   8   0       19.85       19.10      0.88 o
   2   8   0      509.08      517.84      8.17 o
   3   8   0      170.19      235.19      3.69 o
   4   8   0      374.05      381.44      4.93 o
   5   8   0      100.17      110.49      2.19 o
   6   8   0       50.08       64.64      3.27 o
   7   8   0        0.55       -1.13      1.86 o
   8   8   0      129.00      149.10      6.78 o
   9   8   0       46.47       54.50      7.43 o
  10   8   0       45.21       36.54      7.43 o
   1   9   0     3819.35     3920.88     37.94 o
   2   9   0        4.08       15.08      1.45 o
   3   9   0     1326.18     1401.56     15.48 o
   4   9   0       83.59       89.38      2.45 o
   5   9   0       28.96       20.25      1.79 o
   6   9   0       99.36      106.80      4.17 o
   7   9   0       66.72       56.18      4.95 o
   8   9   0       37.00       41.92      4.38 o
   9   9   0       43.13       45.83      6.81 o
   0  10   0      317.17      301.71      5.71 o
   1  10   0      340.76      417.20      5.09 o
   2  10   0      952.07      961.64     12.53 o
   3  10   0        4.75        7.79      0.97 o
   4  10   0       19.06       15.93      1.28 o
   5  10   0      234.22      269.91      5.57 o
   6  10   0        1.14        2.19      2.82 o
   7  10   0        3.75        5.08      3.26 o
   8  10   0       52.85       59.49      7.74 o
   9  10   0        4.30        8.05      5.57 o
   1  11   0       26.70       32.83      1.30 o
   2  11   0       17.04       20.00      0.86 o
   3  11   0       10.47        9.04      1.96 o
   4  11   0      126.15      133.37      3.06 o
   5  11   0       19.65       23.37      6.81 o
   6  11   0      202.95      180.00      7.58 o
   7  11   0       56.83       47.65      4.64 o
   8  11   0       30.60       40.55      9.60 o
   9  11   0       53.85       63.79      8.05 o
   0  12   0      785.76      816.72     17.79 o
   1  12   0      161.06      201.60      3.20 o
   2  12   0       48.89       60.05      3.23 o
   3  12   0      259.21      253.63      5.03 o
   4  12   0       35.54       38.69      2.46 o
   5  12   0      109.87      106.81      5.88 o
   6  12   0        3.81        3.63      3.26 o
   7  12   0      325.34      339.47     13.63 o
   8  12   0       13.80       11.88      3.70 o
   9  12   0        0.01        3.10      4.95 o
   1  13   0      941.17     1036.87     11.31 o
   2  13   0       21.59       25.90      1.71 o
   3  13   0      299.83      294.27      6.08 o
   4  13   0        9.68        9.59      2.85 o
   5  13   0      254.49      247.11      8.46 o
   6  13   0      101.68       93.43      5.64 o
   7  13   0       20.50       28.94      5.57 o
   8  13   0        0.77       -0.25      7.43 o
   9  13   0        3.92        6.81      4.95 o
   0  14   0       52.39       44.69      1.86 o
   1  14   0       34.21       29.97      1.49 o
   2  14   0      346.74      346.42      5.10 o
   3  14   0        0.17        0.66      1.43 o
   4  14   0        5.75        2.55      2.25 o
   5  14   0       21.44       28.39      3.87 o
   6  14   0      135.44      147.95      6.97 o
   7  14   0        4.73        1.65      3.26 o
   8  14   0        9.30        5.26      3.42 o
   9  14   0        0.87       -2.59      3.70 o
   1  15   0      321.07      326.31      4.76 o
   2  15   0        4.90        4.67      1.00 o
   3  15   0        0.02       -1.21      1.36 o
   4  15   0        6.51       10.33      2.63 o
   5  15   0       41.09       38.63      4.01 o
   6  15   0       12.62       14.52      3.87 o
   7  15   0       12.88       13.50      5.26 o
   8  15   0        0.07        3.79      3.42 o
   9  15   0        2.38        5.02      3.87 o
   0  16   0       29.19       28.41      2.82 o
   1  16   0      246.53      251.86      4.13 o
   2  16   0      436.17      450.95      8.38 o
   3  16   0        5.77        6.13      1.80 o
   4  16   0      150.67      156.77      8.05 o
   5  16   0      216.03      189.93     12.39 o
   6  16   0      265.24      295.53     10.23 o
   7  16   0        8.09        2.97      3.09 o
   8  16   0        3.75        5.09      3.87 o
   1  17   0       93.38      105.34      2.86 o
   2  17   0      103.14       96.69      3.67 o
   3  17   0       20.16       31.14      2.53 o
   4  17   0        0.74        3.57      2.63 o
   5  17   0       45.55       48.06      4.46 o
   6  17   0        8.03        7.65      3.55 o
   7  17   0        6.33       -0.58      3.42 o
   8  17   0        2.79       -1.71      3.55 o
   0  18   0      113.68      119.76      4.98 o
   1  18   0       21.53       26.82      2.93 o
   2  18   0       21.81       23.46      2.70 o
   3  18   0       10.35        7.59      2.96 o
   4  18   0        0.31        3.98      4.03 o
   5  18   0      145.66      140.96      7.10 o
   6  18   0      143.48      147.28     17.96 o
   7  18   0        6.09       10.20      4.03 o
   8  18   0        0.53        1.93      3.66 o
   1  19   0       51.86       55.29      4.26 o
   2  19   0       20.93       12.24      3.04 o
   3  19   0       41.46       32.95      3.20 o
   4  19   0       88.99       86.93      5.61 o
   5  19   0       72.91       73.52      5.49 o
   6  19   0        0.42        2.48      3.55 o
   7  19   0        6.11        6.74      3.87 o
   8  19   0        5.67       -4.34      6.19 o
   0  20   0      492.17      486.79     20.44 o
   1  20   0      117.29      112.55      5.59 o
   2  20   0      179.61      153.92      6.29 o
   3  20   0      391.66      357.94     10.53 o
   4  20   0       50.45       49.08      4.69 o
   5  20   0        3.18        5.92      3.66 o
   6  20   0        6.66        7.25      3.55 o
   7  20   0        9.10       12.14      5.88 o
   1  21   0       48.30       54.50      5.46 o
   2  21   0        4.09        0.47      3.70 o
   3  21   0       27.32       19.82      6.81 o
   4  21   0       37.19       32.82      4.12 o
   5  21   0        1.03        2.48      3.19 o
   6  21   0        0.43        3.37      4.34 o
   7  21   0       27.44       42.10      7.43 o
   0  22   0      132.80      108.38      9.91 o
   1  22   0        0.06        0.31      5.26 o
   2  22   0       60.97       59.69      5.90 o
   3  22   0        0.02        1.24      6.19 o
   4  22   0        5.35        5.57      6.19 o
   5  22   0        0.07       -0.74      3.09 o
   6  22   0       39.59       38.33      5.20 o
   1  23   0       15.37       11.21      4.14 o
   2  23   0        0.00        1.27      4.14 o
   3  23   0       21.76       21.06      7.43 o
   4  23   0        7.33        1.24      6.19 o
   5  23   0        2.63       -0.62      5.57 o
   6  23   0       53.44       54.38      5.49 o
   0  24   0        6.96       13.01      6.81 o
   1  24   0        3.51        1.55      5.88 o
   2  24   0        0.49        2.90      4.14 o
   3  24   0        2.91        0.62      5.57 o
   4  24   0       13.32        8.05      6.81 o
   5  24   0       11.95       14.24      7.43 o
   6  24   0       11.09       26.63      8.67 o
   1  25   0      100.91      119.21      7.85 o
   2  25   0       30.08       29.73      8.05 o
   3  25   0        1.73        9.91      6.81 o
   4  25   0        0.91        9.91      6.81 o
   5  25   0        5.18        8.67      7.43 o
   0  26   0        0.01       -1.86      6.19 o
   1  26   0        1.70       -0.77      4.58 o
   2  26   0        0.93        1.86      6.19 o
   3  26   0        0.53        5.57      7.43 o
   4  26   0       24.57       28.49      8.67 o
   1  27   0        2.37       -2.09      4.58 o
   2  27   0        1.64        3.72      6.81 o
   3  27   0        0.05       -1.86      6.81 o
   4  27   0        0.82        0.62      6.81 o
   0  28   0       23.25       36.54      9.29 o
   1  28   0       17.57       24.90      5.69 o
   2  28   0        0.06       -3.72      6.19 o
   3  28   0       19.82       23.53      8.67 o
   1  29   0        5.69        8.67      6.81 o
 -10   1   1        0.04       -2.17      2.63 o
  -9   1   1       16.56        9.91      3.07 o
  -8   1   1      359.65      350.97     10.07 o
  -7   1   1       31.62       28.83      2.13 o
  -6   1   1      139.72      144.92      2.91 o
  -5   1   1        2.65       -0.12      1.02 o
  -4   1   1     2131.25     2299.05     21.19 o
  -3   1   1        2.21        1.92      0.97 o
  -2   1   1     1339.67     1206.85     11.15 o
  -1   1   1       17.35       21.49      0.74 o
   0   1   1      460.46      449.60      7.45 o
   1   1   1     3412.81     3431.68     35.72 o
   2   1   1    10034.68    10319.04     90.69 o
   3   1   1     2722.87     2775.48     25.10 o
   4   1   1       38.70       26.65      1.16 o
   5   1   1      277.46      319.05      4.21 o
   6   1   1       32.17       44.14      1.90 o
   7   1   1      251.70      252.93      5.92 o
   8   1   1       28.90       25.71      3.50 o
   9   1   1       25.00       25.50      3.72 o
  10   1   1        0.44        1.32      3.26 o
 -10   2   1        0.40        4.64      3.50 o
  -9   2   1       14.70       18.13      3.70 o
  -8   2   1      163.10      151.69     11.77 o
  -7   2   1       56.22       45.46      2.35 o
  -6   2   1       17.86       21.31      1.25 o
  -5   2   1      270.70      327.52      4.01 o
  -4   2   1     1646.95     1616.26     14.37 o
  -3   2   1     1333.59     1321.53     11.68 o
  -2   2   1      939.32      952.31      8.39 o
  -1   2   1     9229.30     8353.09     70.35 o
   0   2   1     6742.21     6181.19     63.32 o
   1   2   1        9.41        8.25      0.49 o
   2   2   1      190.54      273.86      3.42 o
   3   2   1      654.84      709.30      7.15 o
   4   2   1     1038.22     1097.79     10.81 o
   5   2   1       63.75       69.08      2.75 o
   6   2   1      161.66      153.11      3.45 o
   7   2   1        8.80        6.21      1.82 o
   8   2   1        1.58       -1.86      2.19 o
   9   2   1       37.43       44.30      4.38 o
  10   2   1        0.16        3.10      3.07 o
 -10   3   1        0.09        3.10      3.07 o
  -9   3   1       19.19       22.95      3.50 o
  -8   3   1        4.65        9.24      2.82 o
  -7   3   1       39.80       37.51      2.16 o
  -6   3   1        2.48        3.32      1.03 o
  -5   3   1        1.44        4.10      0.83 o
  -4   3   1      134.83      169.84      2.45 o
  -3   3   1      862.36      929.60      9.04 o
  -2   3   1      597.36      614.00      6.02 o
  -1   3   1    10036.56     9177.96     87.00 o
   0   3   1     1838.43     1840.39     24.68 o
   1   3   1      275.26      268.37      3.06 o
   2   3   1      842.06      882.48      9.04 o
   3   3   1      145.27      157.17      2.48 o
   4   3   1      220.18      233.04      3.02 o
   5   3   1       58.91       62.99      1.59 o
   6   3   1        2.31        1.66      1.27 o
   7   3   1       28.78       26.19      2.69 o
   8   3   1       18.70       13.28      2.82 o
   9   3   1        9.10       13.58      3.26 o
  10   3   1        0.27        0.62      3.07 o
 -10   4   1        3.81        3.80      3.41 o
  -9   4   1        7.13       12.55      3.07 o
  -8   4   1      290.26      269.10     18.27 o
  -7   4   1      345.09      313.68      7.38 o
  -6   4   1      112.46      130.59      3.14 o
  -5   4   1       54.83       47.13      1.60 o
  -4   4   1     3999.62     4207.90     38.95 o
  -3   4   1     2275.93     2349.13     21.41 o
  -2   4   1     1895.74     1828.76     15.70 o
  -1   4   1     5607.56     4969.46     65.66 o
   0   4   1     4426.34     4189.49     42.36 o
   1   4   1     1409.10     1304.66     12.06 o
   2   4   1      146.28      132.22      2.01 o
   3   4   1       24.77       27.11      1.06 o
   4   4   1      371.05      369.67      4.33 o
   5   4   1       37.23       34.56      1.55 o
   6   4   1       60.71       55.25      2.19 o
   7   4   1       41.45       43.83      2.97 o
   8   4   1       33.44       31.16      3.70 o
   9   4   1       26.03       23.23      3.70 o
  10   4   1        0.55        0.99      3.26 o
 -10   5   1        3.95        0.00      4.95 o
  -9   5   1        9.02        9.00      4.34 o
  -8   5   1        2.06        4.64      2.63 o
  -7   5   1        0.69        1.95      1.80 o
  -6   5   1       53.53       58.23      2.21 o
  -5   5   1      390.18      402.62      4.97 o
  -4   5   1      280.08      323.44      4.00 o
  -3   5   1     1633.57     1726.71     15.11 o
  -2   5   1     1474.33     1309.95     12.18 o
  -1   5   1      132.02      106.01      2.19 o
   0   5   1     8955.16     8684.02     87.29 o
   1   5   1     3358.36     3343.55     28.50 o
   2   5   1      188.53      171.32      3.04 o
   3   5   1       45.55       66.66      1.51 o
   4   5   1       21.40       17.70      1.18 o
   5   5   1       60.54       66.09      2.01 o
   6   5   1        2.88       -1.23      1.67 o
   7   5   1        0.07       -1.64      1.64 o
   8   5   1        4.75        6.81      2.63 o
   9   5   1       13.41       16.75      3.70 o
  10   5   1       24.30       21.06      6.19 o
 -10   6   1       75.93       94.76      9.29 o
  -9   6   1        5.15        3.72      4.34 o
  -8   6   1        1.47        3.23      2.36 o
  -7   6   1        9.79        5.54      2.78 o
  -6   6   1       84.08       80.63      2.80 o
  -5   6   1      152.22      167.89      2.94 o
  -4   6   1      254.17      219.98      2.80 o
  -3   6   1     1022.47      930.51      8.55 o
  -2   6   1      123.77      115.54      1.66 o
  -1   6   1       35.85       40.17      0.97 o
   0   6   1      613.79      609.79      6.76 o
   1   6   1       28.90       15.63      1.48 o
   2   6   1        4.25        2.25      0.65 o
   3   6   1       68.19       69.77      1.34 o
   4   6   1      407.12      452.25      5.57 o
   5   6   1       13.37       17.57      1.30 o
   6   6   1        4.10        1.90      1.56 o
   7   6   1       31.12       28.94      2.72 o
   8   6   1      107.89      121.44      5.90 o
   9   6   1       10.83        8.67      4.34 o
  10   6   1        0.26        4.34      4.95 o
 -10   7   1       15.18       21.06      6.19 o
  -9   7   1        0.06       -1.86      4.34 o
  -8   7   1       26.13       23.46      3.08 o
  -7   7   1       34.05       42.04      3.00 o
  -6   7   1      100.20      102.78      3.66 o
  -5   7   1      520.70      569.75      6.31 o
  -4   7   1      202.98      215.90      2.76 o
  -3   7   1      324.25      361.20      4.14 o
  -2   7   1     1135.00     1079.39      9.72 o
  -1   7   1       74.01       81.68      2.42 o
   0   7   1     2107.97     2167.49     35.98 o
   1   7   1     3313.06     3437.89     30.83 o
   2   7   1       17.48       21.40      1.02 o
   3   7   1      750.79      729.88      8.91 o
   4   7   1       12.81       10.42      0.90 o
   5   7   1      132.81      105.08      2.48 o
   6   7   1       33.23       31.24      2.28 o
   7   7   1        0.10       -0.55      1.95 o
   8   7   1       11.89       14.56      3.26 o
   9   7   1        1.18       -4.34      4.34 o
  10   7   1       20.46       22.30      6.19 o
 -10   8   1       26.87       42.73      7.43 o
  -9   8   1        8.08       13.63      4.95 o
  -8   8   1       35.73       31.30     11.15 o
  -7   8   1      382.79      363.63      8.27 o
  -6   8   1       78.73       77.32      3.54 o
  -5   8   1       29.68       29.53      1.21 o
  -4   8   1      386.32      438.57      5.06 o
  -3   8   1       45.67       60.41      2.64 o
  -2   8   1       76.19       76.80      1.96 o
  -1   8   1      195.27      210.70      3.00 o
   0   8   1      394.24      359.23      4.62 o
   1   8   1     2098.15     2305.21     25.90 o
   2   8   1      824.35      860.02      9.78 o
   3   8   1      494.99      521.91      7.55 o
   4   8   1     1674.62     1753.13     21.27 o
   5   8   1      236.32      233.84      4.35 o
   6   8   1        0.47       -0.84      1.72 o
   7   8   1       53.33       52.06      4.66 o
   8   8   1       36.78       29.73      5.57 o
   9   8   1        0.06       -2.48      4.34 o
  10   8   1        6.81        3.72      4.95 o
 -10   9   1        2.44        7.43      5.57 o
  -9   9   1        0.17       -2.48      4.34 o
  -8   9   1       37.05       44.26      6.19 o
  -7   9   1       39.10       32.63      3.94 o
  -6   9   1       66.71       49.04      3.00 o
  -5   9   1       44.63       44.18      2.42 o
  -4   9   1       91.94       98.45      2.49 o
  -3   9   1       59.68       60.45      1.65 o
  -2   9   1      574.22      596.18      7.38 o
  -1   9   1     1517.36     1486.57     15.10 o
   0   9   1      137.81      169.51      2.86 o
   1   9   1      968.12     1065.01     13.25 o
   2   9   1      269.92      292.51      4.10 o
   3   9   1        0.84        2.79      0.81 o
   4   9   1        0.14        2.55      0.89 o
   5   9   1      117.87      103.60      3.35 o
   6   9   1       51.64       30.85      2.62 o
   7   9   1      247.01      251.31      8.73 o
   8   9   1        8.69        9.60      4.64 o
   9   9   1       10.20        0.62      4.34 o
  -9  10   1       28.08       27.87      6.19 o
  -8  10   1       14.84       19.91      3.94 o
  -7  10   1       96.06      107.03      6.08 o
  -6  10   1       31.34       28.52      4.64 o
  -5  10   1        5.01        2.10      1.43 o
  -4  10   1      928.73      957.40     12.24 o
  -3  10   1        0.18        1.97      1.00 o
  -2  10   1     2180.47     2242.54     24.24 o
  -1  10   1        3.77        9.82      0.94 o
   0  10   1      333.52      381.97      4.52 o
   1  10   1       95.44      125.26      2.31 o
   2  10   1      120.41      100.73      2.77 o
   3  10   1        5.22        6.87      2.04 o
   4  10   1      254.53      249.57      5.09 o
   5  10   1       39.00       28.32      2.99 o
   6  10   1        1.88       -2.82      2.82 o
   7  10   1       19.96       18.58      3.50 o
   8  10   1      124.63      138.51      7.12 o
   9  10   1       77.87       81.13      8.67 o
  -9  11   1       11.09        3.72      4.95 o
  -8  11   1       33.98       44.40      4.76 o
  -7  11   1       32.63       30.04      4.14 o
  -6  11   1      240.48      275.57      9.35 o
  -5  11   1       29.15       37.60      3.31 o
  -4  11   1        4.54        7.74      1.33 o
  -3  11   1      784.33      772.07     10.88 o
  -2  11   1       94.15      101.11      2.11 o
  -1  11   1      116.84      112.64      2.33 o
   0  11   1      760.45      858.28      9.08 o
   1  11   1      638.88      665.46      8.04 o
   2  11   1        0.22        5.30      1.46 o
   3  11   1      384.42      387.79      5.48 o
   4  11   1       96.25       97.44      3.04 o
   5  11   1       61.84       64.99      4.31 o
   6  11   1        0.28       -3.10      3.10 o
   7  11   1       85.29       95.73     11.46 o
   8  11   1        0.77        3.55      3.26 o
   9  11   1        6.85        6.81      4.95 o
  -9  12   1        2.09        5.10      3.70 o
  -8  12   1       80.86       79.18      8.36 o
  -7  12   1        3.30        4.95      3.26 o
  -6  12   1      821.94      841.51     19.21 o
  -5  12   1       55.69       60.04      4.31 o
  -4  12   1      846.03      815.35     12.83 o
  -3  12   1      138.94      164.31      4.06 o
  -2  12   1      240.68      238.92      4.54 o
  -1  12   1       62.64       67.82      1.82 o
   0  12   1       74.96       71.07      1.64 o
   1  12   1        0.02        2.29      0.78 o
   2  12   1       95.47       91.58      2.89 o
   3  12   1        2.06        1.05      1.26 o
   4  12   1       59.39       66.08      3.73 o
   5  12   1      138.85      149.67     10.53 o
   6  12   1      102.25       94.67      5.64 o
   7  12   1      120.04      124.65      6.97 o
   8  12   1       25.93       18.72      4.14 o
   9  12   1        0.27        2.48      4.95 o
  -9  13   1        3.01        0.58      3.42 o
  -8  13   1        6.85        0.45      3.26 o
  -7  13   1       50.66       55.22      5.02 o
  -6  13   1       51.01       63.66      7.12 o
  -5  13   1      228.29      225.13     10.53 o
  -4  13   1       69.60       81.81      3.45 o
  -3  13   1        9.77       17.53      1.99 o
  -2  13   1      761.13      735.48      8.65 o
  -1  13   1       14.32        9.00      1.07 o
   0  13   1        8.73        6.97      0.69 o
   1  13   1       16.79        9.22      0.98 o
   2  13   1       42.90       39.60      1.99 o
   3  13   1       18.56       13.86      1.92 o
   4  13   1       32.89       37.72      4.66 o
   5  13   1       53.64       49.60     13.01 o
   6  13   1      228.41      232.34      8.91 o
   7  13   1       21.23       28.68      4.64 o
   8  13   1       21.07       19.18      5.57 o
   9  13   1        5.18        3.10      4.95 o
  -9  14   1        0.76        3.99      3.87 o
  -8  14   1        0.14        1.11      5.26 o
  -7  14   1       28.78       32.47      6.81 o
  -6  14   1        3.75        2.30      2.97 o
  -5  14   1       95.35      106.99      7.12 o
  -4  14   1        0.88        2.32      1.71 o
  -3  14   1        0.17       -0.50      1.52 o
  -2  14   1       25.41       30.34      1.38 o
  -1  14   1       30.76       42.37      1.79 o
   0  14   1      170.43      167.12      2.81 o
   1  14   1       13.68       13.50      1.11 o
   2  14   1       24.93       29.80      1.35 o
   3  14   1        0.07       -0.87      1.63 o
   4  14   1       77.20       77.17      7.12 o
   5  14   1       70.72       53.11      6.50 o
   6  14   1       20.46       25.11      3.87 o
   7  14   1       12.10       12.57      3.55 o
   8  14   1        9.80       13.49      3.87 o
   9  14   1        0.31        1.86      4.95 o
  -9  15   1        1.43        0.89      9.91 o
  -8  15   1       13.45        8.12      3.87 o
  -7  15   1       10.11        0.93      3.42 o
  -6  15   1       16.32       17.65      4.34 o
  -5  15   1        1.34        3.19      2.97 o
  -4  15   1        3.16        3.41      2.52 o
  -3  15   1       30.91       32.36      2.37 o
  -2  15   1      146.07      143.63      2.94 o
  -1  15   1      603.04      598.60      7.64 o
   0  15   1        4.20        0.77      0.71 o
   1  15   1       17.89       16.16      1.32 o
   2  15   1      352.63      369.15      5.41 o
   3  15   1        8.37        9.26      1.92 o
   4  15   1       15.46       16.10      2.71 o
   5  15   1        1.17       -0.52      2.52 o
   6  15   1       46.22       47.69      4.58 o
   7  15   1        7.36       14.86      3.87 o
   8  15   1        0.18       -1.08      3.72 o
  -8  16   1        1.66       -1.49      5.57 o
  -7  16   1        6.92        5.32      3.70 o
  -6  16   1       61.19       65.97     16.72 o
  -5  16   1       23.53       15.88      3.55 o
  -4  16   1       23.88       24.26      3.55 o
  -3  16   1       31.29       36.37      2.70 o
  -2  16   1       81.15       76.46      3.19 o
  -1  16   1       50.69       53.06      1.99 o
   0  16   1       40.42       31.32      1.59 o
   1  16   1      254.19      247.61      4.07 o
   2  16   1       23.56       18.68      2.38 o
   3  16   1        0.12       -1.06      1.66 o
   4  16   1      262.66      277.86      9.07 o
   5  16   1        2.50       -0.14      2.63 o
   6  16   1       25.34       31.66      4.46 o
   7  16   1       37.13       35.19      4.95 o
   8  16   1        1.30       -0.98      4.34 o
  -8  17   1        0.17       -3.09      3.09 o
  -7  17   1       37.68       38.67      5.88 o
  -6  17   1        3.05        5.76      3.70 o
  -5  17   1      145.25      150.71      7.29 o
  -4  17   1        0.03        1.34      2.52 o
  -3  17   1       50.71       46.49      5.27 o
  -2  17   1      400.19      384.61      7.62 o
  -1  17   1       55.93       46.19      1.99 o
   0  17   1      667.46      627.60      8.92 o
   1  17   1        3.57        4.23      1.24 o
   2  17   1      649.17      646.20     18.74 o
   3  17   1      272.63      254.23      8.10 o
   4  17   1       18.46       15.28      3.09 o
   5  17   1       58.87       69.25      5.57 o
   6  17   1       76.33       70.42      5.49 o
   7  17   1       42.41       41.65      4.91 o
   8  17   1        4.25        8.33      3.87 o
  -8  18   1        0.50       -1.55      8.36 o
  -7  18   1        0.01       -2.77      3.26 o
  -6  18   1       99.04       90.80      6.25 o
  -5  18   1       24.65       34.26      4.46 o
  -4  18   1        9.26        5.31      2.97 o
  -3  18   1       62.34       59.98      4.22 o
  -2  18   1       21.00       25.51      3.72 o
  -1  18   1       39.65       40.15      3.14 o
   0  18   1       16.21       16.45      1.92 o
   1  18   1       24.65       29.45      3.31 o
   2  18   1        0.01        4.81      2.28 o
   3  18   1        0.96        2.14      2.63 o
   4  18   1        6.81        0.53      2.71 o
   5  18   1       30.13       25.61      4.01 o
   6  18   1       26.08       23.79      4.12 o
   7  18   1       27.58       30.86      6.19 o
   8  18   1        0.14        5.74      4.14 o
  -8  19   1        5.21        5.48      4.31 o
  -7  19   1        9.20        7.79      4.01 o
  -6  19   1       50.33       47.49      5.04 o
  -5  19   1      397.99      395.98     12.20 o
  -4  19   1      127.67      134.76     15.48 o
  -3  19   1       56.21       41.02      5.88 o
  -2  19   1      152.58      156.02      4.86 o
  -1  19   1      406.62      375.83      9.50 o
   0  19   1      519.12      512.96     11.65 o
   1  19   1      100.59      104.78      6.10 o
   2  19   1      452.98      421.42      8.36 o
   3  19   1        0.08       -3.30      3.41 o
   4  19   1        0.02        0.35      2.71 o
   5  19   1        9.96       12.52      3.66 o
   6  19   1        8.68        8.96      3.55 o
   7  19   1       82.92       97.70      6.84 o
  -7  20   1        5.17        9.32      4.01 o
  -6  20   1       40.71       51.02      5.36 o
  -5  20   1       55.65       71.65      5.49 o
  -4  20   1       19.25       26.01      3.74 o
  -3  20   1        0.06       -0.07      2.19 o
  -2  20   1       42.99       38.14      3.80 o
  -1  20   1      104.26      112.17      5.63 o
   0  20   1      598.59      586.64     16.42 o
   1  20   1       79.94       93.26      5.07 o
   2  20   1       23.23       21.73      4.38 o
   3  20   1        2.51        2.06      2.77 o
   4  20   1       31.98       29.18      4.12 o
   5  20   1       42.66       42.87      4.69 o
   6  20   1       30.09       31.75      4.58 o
   7  20   1        2.07        4.20      3.87 o
  -7  21   1       32.27       30.34      5.04 o
  -6  21   1       40.15       25.24      4.46 o
  -5  21   1        0.11       -2.97      3.09 o
  -4  21   1       24.97       20.06      3.72 o
  -3  21   1        6.79       15.48      6.19 o
  -2  21   1        0.02       -1.46      3.72 o
  -1  21   1       62.12       63.49      5.69 o
   0  21   1       39.37       45.26      5.26 o
   1  21   1       33.43       23.86      5.57 o
   2  21   1        9.27       17.19      4.34 o
   3  21   1       18.28       11.77      6.19 o
   4  21   1        0.14        0.88      2.71 o
   5  21   1        3.51        1.63      3.19 o
   6  21   1        2.06        1.39      3.42 o
   7  21   1        2.03        1.04      4.01 o
  -6  22   1        1.20        5.31      4.01 o
  -5  22   1        9.35        9.25      3.55 o
  -4  22   1       12.98       17.96      6.19 o
  -3  22   1       14.56       10.53      6.19 o
  -2  22   1       65.61       70.92      6.08 o
  -1  22   1        0.46       -3.50      3.50 o
   0  22   1        1.91       -4.34      4.34 o
   1  22   1        8.62        7.89      4.14 o
   2  22   1       40.52       43.67      5.20 o
   3  22   1       81.24       69.98      9.29 o
   4  22   1      108.84      120.77     11.77 o
   5  22   1        2.07        7.36      3.66 o
   6  22   1       49.73       54.06      5.95 o
  -6  23   1        4.79        4.34      4.01 o
  -5  23   1       26.73       17.34      7.43 o
  -4  23   1       13.19       17.96      7.43 o
  -3  23   1        7.83       -1.86      6.19 o
  -2  23   1       34.39       34.45      6.50 o
  -1  23   1        4.74        6.78      4.14 o
   0  23   1        1.77       -3.13      3.70 o
   1  23   1        2.08        8.34      6.19 o
   2  23   1        6.83        5.57      4.95 o
   3  23   1        0.97        6.19      6.81 o
   4  23   1        0.04       -0.62      6.19 o
   5  23   1        3.62       -4.34      6.19 o
   6  23   1       19.50       26.52      5.04 o
  -6  24   1        0.45        0.00      6.81 o
  -5  24   1       16.96       19.20      8.05 o
  -4  24   1       23.59       19.20      7.43 o
  -3  24   1        1.31       -3.10      5.57 o
  -2  24   1        4.31        7.49      4.31 o
  -1  24   1       11.49       11.24      4.58 o
   0  24   1       10.06       13.77      4.58 o
   1  24   1       63.24       71.95      6.34 o
   2  24   1        0.00       -5.57      5.57 o
   3  24   1       31.31       37.78      8.67 o
   4  24   1        7.75       10.53      6.81 o
   5  24   1        0.02       -2.48      6.19 o
  -5  25   1       46.49       52.64      9.91 o
  -4  25   1        1.06        5.57      6.19 o
  -3  25   1       23.68       24.15      8.05 o
  -2  25   1        6.92        6.50      4.38 o
  -1  25   1        1.72        8.98      4.38 o
   0  25   1        7.87        9.29      4.58 o
   1  25   1        0.79        6.52      4.58 o
   2  25   1        3.42        4.34      6.81 o
   3  25   1        1.32        3.10      6.81 o
   4  25   1        7.04       10.53      7.43 o
   5  25   1        1.50        3.72      7.43 o
  -4  26   1        6.19        6.81      7.43 o
  -3  26   1        0.69        7.43      7.43 o
  -2  26   1       15.10       22.92      8.05 o
  -1  26   1       36.67       45.35      6.13 o
   0  26   1       23.93       26.33      5.46 o
   1  26   1        6.16        4.03      5.88 o
   2  26   1        7.69        3.72      6.81 o
   3  26   1        4.88        1.24      6.81 o
   4  26   1        5.46        8.05      6.81 o
  -4  27   1        0.00        0.00      7.43 o
  -3  27   1       10.62       19.20      8.05 o
  -2  27   1        9.66       25.39      8.05 o
  -1  27   1        3.17        1.13      8.05 o
   0  27   1        0.07        1.59      4.58 o
   1  27   1        1.16        0.32      4.58 o
   2  27   1        4.61       10.53      7.43 o
   3  27   1        0.07       -6.19      6.19 o
   4  27   1        1.63        2.48      8.05 o
  -3  28   1        7.27        2.48      8.05 o
  -2  28   1        3.10       -2.48      6.81 o
  -1  28   1        0.47        5.17      5.02 o
   0  28   1        3.68        8.36      5.26 o
   1  28   1        2.31       -5.57      6.81 o
   2  28   1       13.75       27.25      8.67 o
   3  28   1       50.29       72.46     11.77 o
  -1  29   1       24.94       26.66      6.34 o
   0  29   1       11.44       17.30      5.90 o
   1  29   1        0.36       -4.95      6.81 o
 -10   0   2       17.43       17.96      5.57 o
  -9   0   2       10.39        7.43      4.34 o
  -8   0   2      234.81      240.92     11.77 o
  -7   0   2      204.73      182.98      4.69 o
  -6   0   2      113.73      107.18      3.50 o
  -5   0   2      195.41      220.84      4.76 o
  -4   0   2       39.54       28.22      1.68 o
  -3   0   2      191.51      209.57      3.92 o
  -2   0   2      547.87      410.39      5.94 o
  -1   0   2     6024.66     5477.85     55.88 o
   0   0   2     5076.24     4567.83     57.13 o
   1   0   2      269.99      259.53      4.08 o
   2   0   2    65547.07    61601.61    764.51 o
   3   0   2     2993.98     3000.36     39.51 o
   4   0   2      112.56      131.83      3.25 o
   5   0   2       75.75       70.47      3.22 o
   6   0   2     1071.81     1137.54     26.46 o
   7   0   2       11.29        9.82      2.97 o
   8   0   2       59.73       65.03      6.19 o
   9   0   2        5.14        0.00      4.34 o
  10   0   2        3.58       -1.86      4.34 o
 -10   1   2        6.68        5.90      3.26 o
  -9   1   2        6.20        5.84      4.64 o
  -8   1   2        0.76        4.64      2.63 o
  -7   1   2       61.85       65.83      2.75 o
  -6   1   2      128.15      144.23      2.70 o
  -5   1   2      894.49      954.98      9.25 o
  -4   1   2      540.42      596.98      6.40 o
  -3   1   2      374.46      341.21      3.91 o
  -2   1   2        7.89       14.07      0.62 o
  -1   1   2    15563.31    14147.28    112.60 o
   0   1   2     2453.01     2291.15     19.24 o
   1   1   2     2065.77     2028.46     19.75 o
   2   1   2     6383.01     6528.79     57.64 o
   3   1   2       71.88       98.67      1.76 o
   4   1   2      291.21      325.53      4.06 o
   5   1   2      220.32      213.29      3.63 o
   6   1   2       10.05       10.58      1.37 o
   7   1   2       38.82       35.74      2.74 o
   8   1   2        0.06        0.90      3.72 o
   9   1   2        3.79        8.98      3.07 o
  10   1   2        0.07       -0.99      5.57 o
 -10   2   2        4.11        4.29      5.26 o
  -9   2   2        2.62        1.57      3.72 o
  -8   2   2       45.34       43.01      4.14 o
  -7   2   2       46.94       61.14      2.61 o
  -6   2   2      147.37      140.50      2.72 o
  -5   2   2      306.90      352.40      4.55 o
  -4   2   2      172.93      170.43      2.51 o
  -3   2   2     3098.57     3059.60     27.53 o
  -2   2   2     2627.00     2472.30     20.88 o
  -1   2   2    21505.35    19456.33    197.84 o
   0   2   2      905.12      920.02      7.63 o
   1   2   2    22829.82    21405.41    189.11 o
   2   2   2      764.18      823.06      8.58 o
   3   2   2     1535.08     1515.75     14.19 o
   4   2   2      241.26      257.95      3.42 o
   5   2   2      141.68      145.28      2.59 o
   6   2   2      102.56       94.37      2.83 o
   7   2   2       52.46       42.76      2.74 o
   8   2   2        6.24        8.36      2.63 o
   9   2   2        3.10       -0.62      2.63 o
  10   2   2       14.98       23.08      8.98 o
 -10   3   2       93.11      121.26      7.01 o
  -9   3   2       37.66       54.01      9.29 o
  -8   3   2       66.47       62.24      4.38 o
  -7   3   2      159.11      142.38      3.81 o
  -6   3   2        0.50       -0.24      0.90 o
  -5   3   2      136.04      136.64      2.39 o
  -4   3   2       57.56       50.47      1.40 o
  -3   3   2      468.56      463.15      4.98 o
  -2   3   2      424.84      419.72      4.15 o
  -1   3   2     6499.12     6188.65     57.85 o
   0   3   2      242.23      220.48      2.30 o
   1   3   2    21519.99    20713.46    182.56 o
   2   3   2     1124.47     1096.10     11.11 o
   3   3   2      466.91      540.65      6.27 o
   4   3   2       37.79       31.47      1.99 o
   5   3   2       11.23       11.03      1.15 o
   6   3   2      480.67      477.87      6.93 o
   7   3   2        2.64       -0.93      2.19 o
   8   3   2       30.71       26.76      3.50 o
   9   3   2       53.38       50.68      4.58 o
  10   3   2       10.25        8.82      3.70 o
 -10   4   2        8.08       10.16      3.70 o
  -9   4   2        0.01        1.10      2.82 o
  -8   4   2       69.20       66.14      4.58 o
  -7   4   2        5.76        2.55      2.00 o
  -6   4   2        0.64        0.61      1.07 o
  -5   4   2      256.00      279.09      3.91 o
  -4   4   2      225.75      236.97      3.28 o
  -3   4   2      704.99      691.33      6.62 o
  -2   4   2     1267.86     1243.55     13.48 o
  -1   4   2     3626.26     3445.44     30.56 o
   0   4   2       69.21       88.26      1.41 o
   1   4   2       91.96       97.41      1.48 o
   2   4   2     1209.19     1217.95     12.30 o
   3   4   2      386.13      403.03      4.98 o
   4   4   2       53.63       47.65      1.65 o
   5   4   2       82.28       84.61      2.29 o
   6   4   2       55.52       67.14      2.48 o
   7   4   2       26.41       29.94      3.26 o
   8   4   2        7.12        8.81      2.82 o
   9   4   2       12.64       16.00      3.50 o
  10   4   2        7.46        5.82      3.26 o
 -10   5   2       26.58       29.73      6.19 o
  -9   5   2       56.45       57.44      4.58 o
  -8   5   2      125.84      128.15      7.46 o
  -7   5   2       54.80       43.10      3.08 o
  -6   5   2       69.79       65.22      2.45 o
  -5   5   2      270.15      269.73      3.81 o
  -4   5   2      325.79      325.75      3.82 o
  -3   5   2      779.23      860.23      8.03 o
  -2   5   2     2399.37     2140.30     21.65 o
  -1   5   2     2948.33     2867.37     25.61 o
   0   5   2    25843.63    24071.31    225.46 o
   1   5   2     2529.11     2304.92     20.76 o
   2   5   2       36.48       32.76      1.37 o
   3   5   2     1352.33     1436.30     14.67 o
   4   5   2      111.53      116.69      2.39 o
   5   5   2        0.47        2.27      0.99 o
   6   5   2      112.77      113.33      3.37 o
   7   5   2       51.22       42.67      3.05 o
   8   5   2       45.48       37.35      3.70 o
   9   5   2        4.06        5.47      7.74 o
  10   5   2        2.65        7.43      5.57 o
 -10   6   2        1.42       -1.86      4.95 o
  -9   6   2        6.63        5.57      4.34 o
  -8   6   2      161.12      170.72      6.81 o
  -7   6   2       35.86       23.79      2.72 o
  -6   6   2       39.56       41.01      1.90 o
  -5   6   2       28.61       33.51      1.29 o
  -4   6   2      321.00      338.82      5.33 o
  -3   6   2      171.91      166.94      2.42 o
  -2   6   2      368.90      387.36      3.94 o
  -1   6   2      451.62      425.71      4.43 o
   0   6   2        6.61        7.19      1.02 o
   1   6   2      854.68      916.32      8.15 o
   2   6   2        0.94        1.09      0.42 o
   3   6   2        0.06        3.21      0.67 o
   4   6   2      884.62      954.72     10.43 o
   5   6   2       87.10       85.63      2.40 o
   6   6   2      130.51      137.21      4.25 o
   7   6   2      354.92      374.76      8.32 o
   8   6   2       20.31       13.41      4.34 o
   9   6   2       10.86        6.19      4.95 o
  10   6   2        0.77        3.10      4.95 o
 -10   7   2        8.90       14.86      6.19 o
  -9   7   2       36.45       42.73      6.81 o
  -8   7   2       25.10       29.17      3.18 o
  -7   7   2        8.40        9.87      3.35 o
  -6   7   2       38.35       36.71      2.50 o
  -5   7   2      145.25      160.05      2.72 o
  -4   7   2      992.00     1061.78     10.60 o
  -3   7   2       22.25       30.50      1.24 o
  -2   7   2     4288.28     4458.84     39.75 o
  -1   7   2      308.21      341.41      3.53 o
   0   7   2     6088.12     5805.55     54.54 o
   1   7   2     4469.62     4342.19     39.13 o
   2   7   2      875.83      934.32      9.45 o
   3   7   2      659.43      626.54      7.05 o
   4   7   2      299.07      307.19      4.25 o
   5   7   2      116.03      127.77      2.85 o
   6   7   2        1.98       -0.59      2.05 o
   7   7   2       91.75      110.58      5.63 o
   8   7   2       46.41       47.72      6.50 o
   9   7   2       29.44       23.53      6.19 o
  10   7   2        2.64        8.05      4.95 o
 -10   8   2        0.00        0.62      4.95 o
  -9   8   2        2.22       -3.72      4.34 o
  -8   8   2       45.91       44.63      4.38 o
  -7   8   2       32.49       44.81      3.18 o
  -6   8   2      272.55      284.63      6.72 o
  -5   8   2        6.88       11.73      1.14 o
  -4   8   2       46.56       44.98      1.42 o
  -3   8   2     1201.66     1224.36     11.85 o
  -2   8   2      540.25      564.29      5.92 o
  -1   8   2      125.51      138.55      1.85 o
   0   8   2        0.57        1.87      0.57 o
   1   8   2       23.72       18.52      1.07 o
   2   8   2      159.00      181.30      2.36 o
   3   8   2      693.62      691.46     10.94 o
   4   8   2      557.91      556.44      6.60 o
   5   8   2      145.82      152.25      3.46 o
   6   8   2        0.36       -0.72      2.31 o
   7   8   2      203.10      193.61      5.91 o
   8   8   2      128.58      131.30      9.91 o
   9   8   2        0.08       11.77      4.95 o
 -10   9   2        4.23        5.57      5.57 o
  -9   9   2        0.84       -0.62      4.34 o
  -8   9   2       25.88       27.98      3.94 o
  -7   9   2        0.95       -2.14      2.82 o
  -6   9   2       18.68       31.79      2.62 o
  -5   9   2      166.95      164.31      3.79 o
  -4   9   2      238.89      240.29      3.76 o
  -3   9   2      433.60      477.04      5.30 o
  -2   9   2     1705.69     1720.05     16.11 o
  -1   9   2       77.70       90.47      1.88 o
   0   9   2      111.00      103.16      2.95 o
   1   9   2       16.60       11.84      0.86 o
   2   9   2        3.73        2.82      0.44 o
   3   9   2     1087.70     1123.72     12.78 o
   4   9   2        2.08        7.58      1.79 o
   5   9   2      852.34      812.74     13.14 o
   6   9   2      471.13      477.41      9.65 o
   7   9   2       50.72       61.81      4.58 o
   8   9   2        2.35        9.91      4.34 o
   9   9   2       11.84       17.34      5.57 o
  -9  10   2       11.23       16.72      4.38 o
  -8  10   2        0.01       -2.83      4.64 o
  -7  10   2      178.18      186.50     13.01 o
  -6  10   2        1.76        2.86      2.82 o
  -5  10   2       40.95       34.75      1.92 o
  -4  10   2       33.25       40.06      1.47 o
  -3  10   2       13.97        9.77      0.69 o
  -2  10   2      707.86      722.31      7.34 o
  -1  10   2      648.48      631.82      6.06 o
   0  10   2     1078.68     1148.34     11.10 o
   1  10   2     2332.21     2449.67     25.81 o
   2  10   2      176.58      159.70      2.21 o
   3  10   2      282.50      260.95      4.00 o
   4  10   2       69.87       78.50      2.63 o
   5  10   2       13.81       16.98      2.95 o
   6  10   2       89.65      128.58      6.53 o
   7  10   2       42.61       53.75      6.50 o
   8  10   2        3.93        5.57      4.34 o
   9  10   2        5.68        4.34      4.95 o
  -9  11   2        1.94       -0.93      3.50 o
  -8  11   2       26.14       33.16      4.38 o
  -7  11   2       14.41       20.61      3.70 o
  -6  11   2       45.59       33.66      4.14 o
  -5  11   2       25.39       29.34      3.42 o
  -4  11   2       31.11       36.05      1.76 o
  -3  11   2        2.57        1.02      0.63 o
  -2  11   2      775.94      812.54      9.17 o
  -1  11   2      702.42      634.91      6.70 o
   0  11   2     3282.00     3391.70     30.70 o
   1  11   2       13.69       19.84      0.86 o
   2  11   2     1879.41     1985.96     18.54 o
   3  11   2       16.42       26.26      1.28 o
   4  11   2       37.14       53.49      2.95 o
   5  11   2      145.93      148.67     12.39 o
   6  11   2     1874.36     1792.31     35.40 o
   7  11   2       18.10        9.91      3.72 o
   8  11   2       70.15       90.90      6.08 o
   9  11   2       10.60       21.06      5.57 o
  -9  12   2        0.11       -5.08      6.50 o
  -8  12   2        0.15        3.60      3.42 o
  -7  12   2       18.80       22.23      3.87 o
  -6  12   2       61.81       44.28      4.76 o
  -5  12   2        0.03        2.63      2.52 o
  -4  12   2       22.62       20.37      2.68 o
  -3  12   2        0.54        0.09      0.90 o
  -2  12   2       67.37       64.65      1.87 o
  -1  12   2      438.89      473.64      5.36 o
   0  12   2      362.22      407.95      4.76 o
   1  12   2     1059.18     1108.01     10.89 o
   2  12   2     2163.58     2264.87     25.03 o
   3  12   2      327.12      356.18      5.48 o
   4  12   2      205.11      229.23      6.65 o
   5  12   2       84.08       80.71     12.39 o
   6  12   2       65.08       65.46      9.60 o
   7  12   2       73.78       72.38      5.46 o
   8  12   2       32.78       35.56      4.58 o
   9  12   2        8.38        6.19      4.95 o
  -9  13   2        7.14       15.93      4.58 o
  -8  13   2        3.57        5.08      3.26 o
  -7  13   2        8.39        7.84      3.26 o
  -6  13   2      152.89      153.68      7.29 o
  -5  13   2      502.20      513.31     13.22 o
  -4  13   2        1.54        2.90      1.82 o
  -3  13   2      263.65      239.53      3.59 o
  -2  13   2        0.05       -0.49      0.80 o
  -1  13   2      121.76      116.93      2.71 o
   0  13   2      201.86      194.72      5.94 o
   1  13   2      178.67      198.00      3.25 o
   2  13   2      233.75      243.41      3.64 o
   3  13   2      235.52      225.75      5.14 o
   4  13   2        3.46        7.40      2.32 o
   5  13   2        2.74       12.25      3.09 o
   6  13   2       15.72       14.09      3.42 o
   7  13   2        1.06        3.80      3.26 o
   8  13   2        0.00        3.83      3.70 o
   9  13   2        0.05       -4.34      4.34 o
  -9  14   2        0.28        3.42      3.70 o
  -8  14   2       47.44       47.30      5.02 o
  -7  14   2       22.32       25.74      4.14 o
  -6  14   2      673.39      605.38     15.50 o
  -5  14   2      143.50      154.69      6.84 o
  -4  14   2       15.21       18.90      2.77 o
  -3  14   2      234.15      241.92      6.37 o
  -2  14   2       36.74       44.20      1.73 o
  -1  14   2       11.13        2.73      0.81 o
   0  14   2        0.84        0.33      0.70 o
   1  14   2       23.45       26.91      1.23 o
   2  14   2        3.86        4.76      1.47 o
   3  14   2        0.13        0.08      1.52 o
   4  14   2        2.07       -2.15      2.15 o
   5  14   2       94.34       92.48     13.93 o
   6  14   2       23.48       27.50      5.26 o
   7  14   2      218.59      222.08      8.91 o
   8  14   2       81.50       89.67      6.25 o
   9  14   2        3.25        2.48      4.95 o
  -9  15   2        1.33        0.87      3.70 o
  -8  15   2        0.10       -3.09      3.09 o
  -7  15   2        1.40       -2.35      3.26 o
  -6  15   2       53.90       48.73      4.76 o
  -5  15   2        0.00        0.10      2.82 o
  -4  15   2       13.20       11.52      2.32 o
  -3  15   2      251.84      249.37      6.65 o
  -2  15   2       95.01       99.81      3.23 o
  -1  15   2       15.82       23.90      1.50 o
   0  15   2        2.07        5.15      0.98 o
   1  15   2       16.48       10.65      1.15 o
   2  15   2        4.87        4.79      1.97 o
   3  15   2        0.04        0.68      1.52 o
   4  15   2       18.65       15.32      3.09 o
   5  15   2      195.96      167.93      7.58 o
   6  15   2       56.77       62.16      6.19 o
   7  15   2        2.23        3.41      3.42 o
   8  15   2        0.22       -0.39      3.42 o
  -8  16   2        1.36       -3.50      3.50 o
  -7  16   2        1.78        1.63      3.42 o
  -6  16   2      105.30      103.20      6.25 o
  -5  16   2       49.88       47.65      5.88 o
  -4  16   2       10.94        8.29      2.45 o
  -3  16   2      121.94      130.42      4.52 o
  -2  16   2       99.61       90.84      3.51 o
  -1  16   2      158.08      156.84      3.17 o
   0  16   2       23.18       23.94      1.61 o
   1  16   2        6.46        7.19      1.76 o
   2  16   2        3.33        1.55      1.61 o
   3  16   2        0.18        1.82      2.06 o
   4  16   2       12.22       10.65      3.09 o
   5  16   2      159.26      182.12      9.91 o
   6  16   2        0.07        3.47      3.09 o
   7  16   2      158.27      153.29      8.02 o
   8  16   2       50.35       64.47     10.53 o
  -8  17   2        0.17       -3.70      3.70 o
  -7  17   2        6.93        8.95      3.87 o
  -6  17   2       12.14       12.04      3.87 o
  -5  17   2        0.13       -1.73      3.09 o
  -4  17   2        3.07        3.63      2.97 o
  -3  17   2        0.00       -0.22      1.83 o
  -2  17   2      123.85      137.94      4.42 o
  -1  17   2      250.52      233.38      4.16 o
   0  17   2       54.66       53.59      2.80 o
   1  17   2      431.70      445.99      7.58 o
   2  17   2       91.40       75.16      7.00 o
   3  17   2       69.40       71.54      4.91 o
   4  17   2       95.35       88.16      5.49 o
   5  17   2      138.30      156.96     19.20 o
   6  17   2       79.74       81.49      5.80 o
   7  17   2        0.65       10.24      4.01 o
   8  17   2        6.92       11.24      4.31 o
  -8  18   2        0.16        1.03      3.87 o
  -7  18   2       34.01       37.40      5.20 o
  -6  18   2       77.97       86.86      6.25 o
  -5  18   2        1.13        1.32      3.26 o
  -4  18   2      260.47      270.63      9.23 o
  -3  18   2      484.52      493.03     15.92 o
  -2  18   2       95.66       92.39      6.79 o
  -1  18   2       69.89       71.61      4.38 o
   0  18   2      288.96      258.58      5.71 o
   1  18   2        1.99        1.99      2.62 o
   2  18   2      479.74      484.21     15.60 o
   3  18   2        5.27        8.05      2.77 o
   4  18   2       64.72       67.16      6.19 o
   5  18   2       58.83       66.00      5.49 o
   6  18   2       15.37        7.07      4.34 o
   7  18   2        6.67        7.46      4.01 o
   8  18   2        0.83        3.84      4.31 o
  -8  19   2        1.35        3.10      3.94 o
  -7  19   2        2.70        2.66      3.55 o
  -6  19   2       51.29       61.27      6.19 o
  -5  19   2      206.30      217.24      8.78 o
  -4  19   2      337.99      326.26     12.39 o
  -3  19   2        3.89       -0.91      2.30 o
  -2  19   2      349.26      390.18     10.66 o
  -1  19   2      100.56       91.48      4.73 o
   0  19   2        5.74        8.15      2.42 o
   1  19   2        3.07        2.81      2.82 o
   2  19   2       67.76       56.12      3.74 o
   3  19   2      150.15      153.86      6.81 o
   4  19   2       29.10       36.53      4.12 o
   5  19   2       46.27       47.78      4.69 o
   6  19   2       19.55       20.63      9.91 o
   7  19   2        3.16        9.91      4.12 o
  -7  20   2        0.60       -0.31      3.42 o
  -6  20   2        0.17       -1.70      3.72 o
  -5  20   2       89.74      118.88      6.84 o
  -4  20   2      161.50      148.90      7.43 o
  -3  20   2        2.64        0.23      2.87 o
  -2  20   2       24.98       25.99      3.54 o
  -1  20   2      147.71      124.72      5.74 o
   0  20   2      124.58      104.62      6.57 o
   1  20   2      185.59      181.87      7.10 o
   2  20   2      281.47      234.11     32.82 o
   3  20   2       60.69       65.20      4.69 o
   4  20   2        2.21        3.51      5.26 o
   5  20   2       69.56       66.87      5.49 o
   6  20   2        6.64        4.23      4.64 o
   7  20   2        0.68       -2.30      3.55 o
  -7  21   2        0.32        2.40      4.03 o
  -6  21   2       52.26       45.57      5.36 o
  -5  21   2      142.07      146.82      7.56 o
  -4  21   2       21.21       29.30      4.12 o
  -3  21   2        1.46        3.41      3.94 o
  -2  21   2        9.74       21.21      4.95 o
  -1  21   2       24.49       29.32      4.82 o
   0  21   2        9.82        8.90      4.34 o
   1  21   2       41.60       49.59      5.20 o
   2  21   2       78.12       75.23      5.80 o
   3  21   2       41.31       42.73      8.05 o
   4  21   2       10.31       10.35      3.55 o
   5  21   2        1.01        4.23      3.26 o
   6  21   2        4.35        5.43      3.55 o
   7  21   2        2.04        1.27      3.66 o
  -6  22   2        6.77       11.02      5.26 o
  -5  22   2        0.92       -0.99      3.09 o
  -4  22   2        7.80       -1.24      5.57 o
  -3  22   2        0.04        7.46      4.14 o
  -2  22   2        6.64        5.88      3.94 o
  -1  22   2       33.73       34.13      5.02 o
   0  22   2       80.18       66.61      6.08 o
   1  22   2       63.40       67.95      6.08 o
   2  22   2        9.27        3.10      5.57 o
   3  22   2       12.43        8.67      6.19 o
   4  22   2       12.22        9.29      6.81 o
   5  22   2        4.95        7.29      3.55 o
   6  22   2        3.66        5.70      3.74 o
  -6  23   2       16.79       22.56      6.81 o
  -5  23   2        0.25        0.62      6.19 o
  -4  23   2        5.49        6.19      6.19 o
  -3  23   2        5.95        7.43      6.19 o
  -2  23   2        0.04       -0.62      3.94 o
  -1  23   2        4.42        3.19      4.14 o
   0  23   2        0.04        0.76      3.87 o
   1  23   2        0.09       -1.86      3.72 o
   2  23   2        0.01        8.05      6.81 o
   3  23   2        0.00       15.48      7.43 o
   4  23   2        3.53        1.24      6.19 o
   5  23   2        5.09        0.00      6.19 o
   6  23   2        5.78       12.14      4.12 o
  -6  24   2        0.12        4.34      7.43 o
  -5  24   2       17.00       22.30      8.05 o
  -4  24   2       61.31       53.88      8.67 o
  -3  24   2      135.16      149.26     13.01 o
  -2  24   2       42.66       38.05      5.69 o
  -1  24   2        0.42       -0.62      3.94 o
   0  24   2       10.02       10.53      6.50 o
   1  24   2        0.00        5.95      4.31 o
   2  24   2        2.45        5.57      6.81 o
   3  24   2        9.74        2.48      6.81 o
   4  24   2        0.85       -3.10      6.81 o
   5  24   2       36.80       46.45      9.91 o
  -5  25   2        3.11        0.62      6.19 o
  -4  25   2        7.55       10.53      6.81 o
  -3  25   2        3.28        3.72      6.81 o
  -2  25   2        0.01        7.12      4.38 o
  -1  25   2        6.70        5.81      4.58 o
   0  25   2        0.59       -3.85      4.14 o
   1  25   2        2.90        5.67      4.14 o
   2  25   2        9.07       14.24      7.43 o
   3  25   2       23.66       19.20      8.05 o
   4  25   2        3.51        1.24      6.81 o
   5  25   2        3.68       -3.10      6.81 o
  -4  26   2       29.44       27.25      8.05 o
  -3  26   2       38.97       54.50      9.29 o
  -2  26   2        0.00        7.27      5.02 o
  -1  26   2       31.28       39.65      5.90 o
   0  26   2       14.90        8.98      4.82 o
   1  26   2        0.02        2.14      4.31 o
   2  26   2        0.03       -2.48      6.19 o
   3  26   2        1.62        7.43      6.81 o
   4  26   2        0.02       12.39      7.43 o
  -4  27   2        0.03        1.24      7.43 o
  -3  27   2        0.55        4.95      6.81 o
  -2  27   2        1.09       13.63      6.81 o
  -1  27   2        0.47       -2.15      4.58 o
   0  27   2       11.73       11.42      7.43 o
   1  27   2        0.03        6.19      7.43 o
   2  27   2        1.08        3.10      7.43 o
   3  27   2        0.03        3.10      7.43 o
  -3  28   2        1.78        4.34      7.43 o
  -2  28   2       15.03       16.72      8.67 o
  -1  28   2        0.49        6.19      5.26 o
   0  28   2        4.69        5.57      5.26 o
   1  28   2       11.58       15.48      8.67 o
   2  28   2        4.87        8.67      8.67 o
  -1  29   2       28.19       46.58      6.78 o
   0  29   2        2.56        0.77      5.57 o
 -10   1   3       16.40       22.81      4.95 o
  -9   1   3        6.90        4.95      3.10 o
  -8   1   3       26.93       26.32      3.70 o
  -7   1   3       35.36       36.29      1.83 o
  -6   1   3        1.76        1.14      0.97 o
  -5   1   3      142.70      133.26      2.59 o
  -4   1   3      306.38      282.34      3.60 o
  -3   1   3      438.08      436.78      4.52 o
  -2   1   3      149.35      127.45      1.68 o
  -1   1   3        8.45       12.51      0.73 o
   0   1   3     4713.48     4482.36     35.17 o
   1   1   3    12215.83    11588.64    101.69 o
   2   1   3    14162.04    13767.05    120.53 o
   3   1   3       12.66       13.20      0.82 o
   4   1   3     3522.85     3778.19     34.26 o
   5   1   3      177.60      178.72      3.01 o
   6   1   3      252.17      241.38      5.12 o
   7   1   3      171.38      157.74      4.86 o
   8   1   3        0.14       -1.24      2.38 o
   9   1   3       26.05       26.94      3.94 o
  10   1   3       11.08       13.26      3.70 o
 -10   2   3        6.78        8.67      3.50 o
  -9   2   3       10.17       11.15      3.50 o
  -8   2   3        5.74        3.00      2.82 o
  -7   2   3        7.30        6.51      1.31 o
  -6   2   3        0.94        3.49      1.05 o
  -5   2   3       19.87       24.39      1.29 o
  -4   2   3        9.07        8.09      0.86 o
  -3   2   3     3093.02     3142.58     25.37 o
  -2   2   3      686.32      689.31      6.42 o
  -1   2   3     2623.15     2490.76     21.11 o
   0   2   3     6994.68     6549.03     51.67 o
   1   2   3        0.02        0.64      0.34 o
   2   2   3     1623.70     1574.92     14.65 o
   3   2   3      104.49      101.72      2.00 o
   4   2   3      354.32      356.19      4.36 o
   5   2   3      692.14      706.59      8.49 o
   6   2   3        6.35        2.27      1.40 o
   7   2   3       19.87       22.02      2.69 o
   8   2   3       76.90       78.58     17.34 o
   9   2   3       14.53        9.29      3.07 o
  10   2   3        0.17        1.50      4.64 o
 -10   3   3        0.65       -1.55      3.07 o
  -9   3   3        0.23       -0.43      5.57 o
  -8   3   3        1.25        0.15      2.25 o
  -7   3   3       13.05       12.04      1.92 o
  -6   3   3      319.05      331.57      4.54 o
  -5   3   3       25.96       34.14      1.34 o
  -4   3   3        2.73        9.29      0.93 o
  -3   3   3      161.69      145.99      3.00 o
  -2   3   3       46.91       47.57      1.16 o
  -1   3   3     5604.73     5245.52     46.28 o
   0   3   3     1685.07     1487.24     12.27 o
   1   3   3        0.00        8.08      0.88 o
   2   3   3        5.06        2.79      0.54 o
   3   3   3       56.95       54.63      1.61 o
   4   3   3       32.48       46.26      1.65 o
   5   3   3       72.75       68.44      2.23 o
   6   3   3       61.19       56.65      2.31 o
   7   3   3       12.46       11.04      2.82 o
   8   3   3        1.90        8.34      2.82 o
   9   3   3        0.32        3.81      2.82 o
  10   3   3        0.49       -1.24      3.07 o
 -10   4   3        0.08        3.10      3.07 o
  -9   4   3        0.24       -3.72      7.43 o
  -8   4   3       15.10       14.21      2.72 o
  -7   4   3       25.28       32.66      3.32 o
  -6   4   3        6.08        6.85      1.27 o
  -5   4   3       23.13       18.80      1.15 o
  -4   4   3        4.11        1.74      0.65 o
  -3   4   3      113.50       97.22      1.69 o
  -2   4   3      154.26      136.41      2.03 o
  -1   4   3     3698.04     3606.44     32.04 o
   0   4   3     2242.72     2077.05     17.76 o
   1   4   3        0.55        2.98      0.57 o
   2   4   3     6948.50     6877.36     60.83 o
   3   4   3      176.85      172.55      2.82 o
   4   4   3        4.38        7.25      1.02 o
   5   4   3      181.36      183.49      3.51 o
   6   4   3      107.26       94.86      3.15 o
   7   4   3      124.18      135.30      5.90 o
   8   4   3        1.20        1.80      4.03 o
   9   4   3       10.70       14.34      3.70 o
  10   4   3        0.19       -3.72      4.34 o
 -10   5   3       58.33       74.32      8.67 o
  -9   5   3        0.75       -0.71      2.82 o
  -8   5   3       51.14       48.11      3.44 o
  -7   5   3      107.25      105.93      5.55 o
  -6   5   3      192.70      197.20      3.39 o
  -5   5   3      140.69      154.38      2.78 o
  -4   5   3      427.87      444.43      4.86 o
  -3   5   3       78.48       80.92      1.66 o
  -2   5   3       10.61       13.22      0.74 o
  -1   5   3     2104.53     2226.56     26.74 o
   0   5   3      265.13      248.13      2.77 o
   1   5   3        2.11        2.31      0.39 o
   2   5   3      356.38      373.56      3.84 o
   3   5   3      147.34      155.78      2.72 o
   4   5   3       40.03       31.68      1.43 o
   5   5   3       16.22       13.73      1.57 o
   6   5   3       34.22       33.48      2.53 o
   7   5   3       27.63       26.63      3.26 o
   8   5   3        0.50        3.60      2.38 o
   9   5   3        2.10        0.93      2.79 o
  10   5   3        0.99       -4.34      4.34 o
 -10   6   3       19.86       24.15      6.19 o
  -9   6   3       37.70       40.88      4.31 o
  -8   6   3        5.56        4.14      2.36 o
  -7   6   3       33.17       36.30      2.97 o
  -6   6   3       25.52       23.65      1.96 o
  -5   6   3        6.28        3.84      0.93 o
  -4   6   3       97.47      117.77      2.17 o
  -3   6   3      163.60      155.35      2.40 o
  -2   6   3      956.45      966.90      8.90 o
  -1   6   3     4763.40     4654.93     40.74 o
   0   6   3     4546.84     4330.33     48.29 o
   1   6   3      619.24      578.68      5.49 o
   2   6   3       25.69       30.94      0.94 o
   3   6   3       42.27       33.33      1.22 o
   4   6   3        3.41        6.61      0.95 o
   5   6   3      139.07      137.56      3.12 o
   6   6   3      500.02      505.02      9.86 o
   7   6   3       68.57       67.89      4.38 o
   8   6   3        9.29       10.09      4.03 o
   9   6   3        2.70        1.86      4.34 o
 -10   7   3        1.72       11.77      5.57 o
  -9   7   3      115.15      101.57      9.29 o
  -8   7   3      176.60      201.24      6.27 o
  -7   7   3       57.17       63.39      4.62 o
  -6   7   3      732.23      714.24     12.69 o
  -5   7   3       47.16       49.02      1.56 o
  -4   7   3      697.54      665.65      7.20 o
  -3   7   3       21.09       21.60      1.04 o
  -2   7   3      532.40      585.09      6.13 o
  -1   7   3     3188.80     3283.32     29.08 o
   0   7   3       26.22       25.55      1.13 o
   1   7   3      190.81      191.75      2.74 o
   2   7   3     3252.49     3260.84     27.80 o
   3   7   3        0.48        0.77      0.67 o
   4   7   3      389.16      436.35      5.80 o
   5   7   3      287.42      269.50      4.52 o
   6   7   3        4.69       10.57      2.09 o
   7   7   3       11.74       19.28      2.45 o
   8   7   3        9.26        5.05      2.82 o
   9   7   3       39.38       32.82      6.81 o
 -10   8   3       40.55       47.07      7.43 o
  -9   8   3        0.00       -3.10      4.34 o
  -8   8   3       60.99       65.83      6.81 o
  -7   8   3       18.01       14.02      3.89 o
  -6   8   3       45.87       52.08      4.39 o
  -5   8   3        0.01       -0.93      0.93 o
  -4   8   3      146.49      158.53      2.72 o
  -3   8   3       10.84       12.90      0.85 o
  -2   8   3      460.42      519.74      5.61 o
  -1   8   3       14.38        8.47      0.60 o
   0   8   3      353.96      372.46      4.51 o
   1   8   3      961.75      951.56      8.76 o
   2   8   3        0.80        2.02      0.53 o
   3   8   3      199.10      236.08      3.09 o
   4   8   3       10.44       17.22      1.11 o
   5   8   3      442.89      430.42      7.94 o
   6   8   3      169.95      191.01      7.80 o
   7   8   3        0.32        0.33      2.12 o
   8   8   3        5.53       16.10      4.95 o
   9   8   3       16.36       17.96      5.57 o
 -10   9   3        0.13       11.15      5.57 o
  -9   9   3       24.46       20.11     10.53 o
  -8   9   3      105.79       90.76      7.12 o
  -7   9   3        6.43        7.43      3.10 o
  -6   9   3      158.29      168.84      5.27 o
  -5   9   3       12.79       11.38      1.29 o
  -4   9   3     1434.05     1478.08     15.27 o
  -3   9   3      332.61      362.71      4.05 o
  -2   9   3       72.79       70.77      1.62 o
  -1   9   3      819.78      825.45      7.69 o
   0   9   3        2.52        0.49      0.56 o
   1   9   3       66.09       88.83      2.25 o
   2   9   3       36.19       26.15      0.99 o
   3   9   3        5.19        8.29      0.66 o
   4   9   3       70.44       70.35      1.82 o
   5   9   3      220.31      217.46      5.16 o
   6   9   3     1156.04     1083.80     18.27 o
   7   9   3        2.97        4.14      2.82 o
   8   9   3      101.07      110.24      8.67 o
   9   9   3       31.40       34.06      6.81 o
  -9  10   3       51.95       62.56      5.69 o
  -8  10   3       47.13       42.11      4.58 o
  -7  10   3       62.36       53.83      4.58 o
  -6  10   3        5.00        3.80      3.72 o
  -5  10   3      245.65      244.58      4.91 o
  -4  10   3       69.30       83.27      2.03 o
  -3  10   3       10.44       15.66      0.85 o
  -2  10   3        0.13        0.25      0.64 o
  -1  10   3      606.47      596.48      5.88 o
   0  10   3      491.71      484.08      5.71 o
   1  10   3        0.26        1.50      0.54 o
   2  10   3     1102.21     1170.53     11.38 o
   3  10   3       31.18       31.11      1.42 o
   4  10   3        9.64       15.00      2.95 o
   5  10   3       14.92       10.65      2.16 o
   6  10   3      311.39      323.19     10.04 o
   7  10   3       96.93       76.32      5.20 o
   8  10   3        8.91       15.48      4.95 o
   9  10   3       49.01       51.40      7.43 o
  -9  11   3       29.15       36.94      5.02 o
  -8  11   3        0.49        5.08      3.26 o
  -7  11   3      256.27      232.25      8.73 o
  -6  11   3      902.89      868.57     19.65 o
  -5  11   3       84.47       94.92      5.00 o
  -4  11   3      371.27      366.40      5.50 o
  -3  11   3        0.01        1.25      0.88 o
  -2  11   3       17.61       23.46      1.35 o
  -1  11   3        5.05        6.83      0.76 o
   0  11   3      635.79      693.30     11.88 o
   1  11   3      439.83      449.48      5.06 o
   2  11   3      182.88      193.75      2.74 o
   3  11   3      330.07      379.95      5.73 o
   4  11   3        0.60       -1.04      1.04 o
   5  11   3       45.08       54.24      4.31 o
   6  11   3        8.37       10.38      6.50 o
   7  11   3        3.08        4.25      2.97 o
   8  11   3       76.92       74.32      8.05 o
   9  11   3        8.32       13.01      5.57 o
  -9  12   3        0.30        2.13      5.88 o
  -8  12   3        0.86       -0.87      3.26 o
  -7  12   3       41.27       52.80      4.76 o
  -6  12   3       50.79       69.18      5.20 o
  -5  12   3       19.56       20.41      2.82 o
  -4  12   3      495.10      498.67      9.05 o
  -3  12   3       34.03       34.20      1.46 o
  -2  12   3       91.43       84.06      1.79 o
  -1  12   3       43.61       48.67      1.51 o
   0  12   3     2523.39     2548.74     23.63 o
   1  12   3       34.91       33.46      1.38 o
   2  12   3      355.86      341.04      4.16 o
   3  12   3      289.05      287.03      4.10 o
   4  12   3       35.35       32.11      3.08 o
   5  12   3        2.42        7.00      2.63 o
   6  12   3        9.08        8.67      3.09 o
   7  12   3       19.67       25.34      4.14 o
   8  12   3        0.99        2.52      3.26 o
   9  12   3       10.32       17.34      5.57 o
  -9  13   3        3.40        3.24      8.05 o
  -8  13   3       49.94       41.52      9.91 o
  -7  13   3        6.00        9.33      3.70 o
  -6  13   3      520.39      529.21     27.25 o
  -5  13   3      327.58      309.02      9.67 o
  -4  13   3       18.31       22.93      2.29 o
  -3  13   3      574.90      573.41      6.93 o
  -2  13   3      364.91      366.91      4.53 o
  -1  13   3      438.73      496.95      5.71 o
   0  13   3      832.46      844.02      8.81 o
   1  13   3        2.17        3.35      0.89 o
   2  13   3       34.96       33.30      1.45 o
   3  13   3        0.20        0.74      1.35 o
   4  13   3       96.71      139.65      8.67 o
   5  13   3       72.30       68.96      4.76 o
   6  13   3        5.54        8.55      3.09 o
   7  13   3        1.21        1.61      3.09 o
   8  13   3       13.41       25.87      4.34 o
   9  13   3       62.31       55.12      7.43 o
  -9  14   3       23.10       20.17      4.58 o
  -8  14   3        0.21       -0.85      3.42 o
  -7  14   3      166.04      169.48      8.02 o
  -6  14   3        0.32       -2.97      2.97 o
  -5  14   3       15.28       13.73      3.42 o
  -4  14   3       72.32       65.30      3.73 o
  -3  14   3        1.23        2.22      1.66 o
  -2  14   3       20.07       22.79      1.52 o
  -1  14   3      114.19      103.81      2.37 o
   0  14   3       52.37       58.74      1.74 o
   1  14   3      316.01      315.05      3.89 o
   2  14   3      113.60      122.51      3.12 o
   3  14   3      240.73      285.28      7.65 o
   4  14   3       15.22       13.92      3.72 o
   5  14   3      148.54      141.95      6.84 o
   6  14   3        0.51        1.39      2.52 o
   7  14   3       13.50        9.91      3.70 o
   8  14   3        0.78        6.92      3.70 o
  -9  15   3        0.23        2.00      4.34 o
  -8  15   3        5.12       -0.62      3.50 o
  -7  15   3        3.58       -1.12      3.42 o
  -6  15   3       71.14       70.10      5.36 o
  -5  15   3       49.00       48.82      4.31 o
  -4  15   3      437.55      417.08      9.46 o
  -3  15   3        1.35        2.56      1.92 o
  -2  15   3      214.75      205.16      3.79 o
  -1  15   3      484.79      488.31      6.47 o
   0  15   3        6.47        3.95      0.96 o
   1  15   3      139.55      142.27      2.80 o
   2  15   3       29.36       29.66      2.41 o
   3  15   3        6.43        5.73      2.02 o
   4  15   3       16.46       17.92      3.19 o
   5  15   3      119.87       98.92      5.95 o
   6  15   3       38.78       39.76      4.76 o
   7  15   3        1.66        0.50      3.09 o
   8  15   3       18.53       16.70      4.64 o
  -8  16   3        8.65       10.90      4.31 o
  -7  16   3       33.88       38.00      6.50 o
  -6  16   3       70.34       69.55      5.20 o
  -5  16   3      399.53      356.77     11.01 o
  -4  16   3      217.11      202.94      8.86 o
  -3  16   3      155.07      158.37      4.91 o
  -2  16   3        1.26       -0.98      1.66 o
  -1  16   3      518.99      515.15      6.89 o
   0  16   3      381.60      409.11      5.18 o
   1  16   3       18.41       21.48      1.58 o
   2  16   3      168.24      180.07      5.63 o
   3  16   3      128.73      135.59      6.18 o
   4  16   3        6.83        4.34      2.71 o
   5  16   3      117.40      106.59      6.53 o
   6  16   3       17.71       13.04      4.03 o
   7  16   3       19.95       18.12      4.31 o
   8  16   3       12.82       22.43      4.76 o
  -8  17   3        0.09       -3.06      3.42 o
  -7  17   3        8.71       12.09      4.14 o
  -6  17   3        0.16        4.23      3.70 o
  -5  17   3       25.67       20.50      4.01 o
  -4  17   3      377.39      360.38     10.71 o
  -3  17   3      124.99      117.46      4.37 o
  -2  17   3      118.01      105.60      4.38 o
  -1  17   3       11.48        7.84      1.43 o
   0  17   3        1.69       -0.46      1.50 o
   1  17   3      954.04      973.32     14.90 o
   2  17   3       23.47       23.03      3.04 o
   3  17   3       58.13       58.41      5.57 o
   4  17   3       20.84       28.63      3.66 o
   5  17   3       74.99       73.37      5.49 o
   6  17   3       80.14       77.32      7.43 o
   7  17   3       24.54       32.30      7.12 o
   8  17   3        0.40        1.30      4.01 o
  -8  18   3        1.83        0.95      3.70 o
  -7  18   3       23.18       32.30      4.91 o
  -6  18   3        0.94       -3.09      3.09 o
  -5  18   3      145.58      148.29     14.86 o
  -4  18   3       60.41       54.23      4.58 o
  -3  18   3       55.05       56.04      3.90 o
  -2  18   3        8.42        4.80      3.35 o
  -1  18   3      203.00      190.64      8.85 o
   0  18   3       20.00       25.24      2.16 o
   1  18   3       89.84       83.04      4.71 o
   2  18   3        0.01       -0.04      1.78 o
   3  18   3      146.05      136.45      6.28 o
   4  18   3        0.87        2.48      2.77 o
   5  18   3       81.36       80.86      5.61 o
   6  18   3        0.71        4.49      3.19 o
   7  18   3       54.14       51.56      5.36 o
  -8  19   3       15.66       16.10      7.43 o
  -7  19   3       23.57       22.44      4.76 o
  -6  19   3        0.74       -3.26      3.26 o
  -5  19   3        0.00       -0.87      7.43 o
  -4  19   3        6.24        0.00      3.10 o
  -3  19   3        0.91        1.93      2.32 o
  -2  19   3        0.01        7.51      2.92 o
  -1  19   3        7.73        3.82      2.68 o
   0  19   3       33.56       43.60      3.90 o
   1  19   3      203.72      182.16      6.87 o
   2  19   3      179.63      166.33      7.53 o
   3  19   3       73.45       75.21      5.25 o
   4  19   3       51.12       45.83      4.58 o
   5  19   3       12.85       11.48      3.55 o
   6  19   3        3.90        0.46      3.19 o
   7  19   3       19.42       25.81      7.74 o
  -7  20   3        2.13       -3.42      3.42 o
  -6  20   3       67.55       71.64      6.08 o
  -5  20   3       24.55       17.97     11.77 o
  -4  20   3       14.13       13.13      3.55 o
  -3  20   3       52.93       56.38      3.98 o
  -2  20   3       43.08       31.04      3.62 o
  -1  20   3       20.60       13.46      4.95 o
   0  20   3       31.77       39.18     10.84 o
   1  20   3        2.21        2.34      2.89 o
   2  20   3        2.32        3.47      4.95 o
   3  20   3       31.11       49.92      4.69 o
   4  20   3        3.78        4.03      3.19 o
   5  20   3        3.96        3.33      3.19 o
   6  20   3       23.94       30.41      4.58 o
   7  20   3       20.79       23.11      4.69 o
  -7  21   3        0.01       -2.80      4.03 o
  -6  21   3        0.05       -1.43      4.03 o
  -5  21   3       15.36       14.92      3.87 o
  -4  21   3       26.29       32.23      4.01 o
  -3  21   3        1.42        5.57      4.14 o
  -2  21   3        6.15        7.73      4.14 o
  -1  21   3       84.29       66.06      6.08 o
   0  21   3       45.63       49.67      5.64 o
   1  21   3       71.43       66.52      4.62 o
   2  21   3       96.26       86.09     10.53 o
   3  21   3        1.67        1.24      6.19 o
   4  21   3        4.01        0.39      3.19 o
   5  21   3        1.87        3.75      6.19 o
   6  21   3        2.03        3.48      5.26 o
  -6  22   3        0.97        0.55      3.55 o
  -5  22   3       13.33        3.13      3.55 o
  -4  22   3       52.19       59.46      8.67 o
  -3  22   3       26.64       29.69      5.02 o
  -2  22   3       14.86       20.39      8.36 o
  -1  22   3       29.14       38.89      5.46 o
   0  22   3        0.48       -2.48      5.26 o
   1  22   3       18.79       23.02      4.58 o
   2  22   3        6.64        3.10      6.19 o
   3  22   3       25.89       24.15      8.05 o
   4  22   3        0.21       -4.95      5.57 o
   5  22   3        2.09        3.82      4.64 o
   6  22   3        1.98        5.22      4.01 o
  -6  23   3        4.66        4.73      4.01 o
  -5  23   3        9.44       18.58      7.43 o
  -4  23   3       33.34       52.64      8.67 o
  -3  23   3        7.76        8.32      4.58 o
  -2  23   3        1.29        8.36      4.38 o
  -1  23   3        3.21       12.00      4.58 o
   0  23   3       51.45       61.61     12.08 o
   1  23   3      127.92      136.52      8.02 o
   2  23   3        6.49       -5.57      5.57 o
   3  23   3        1.06        8.67      6.81 o
   4  23   3        3.31        2.48      6.81 o
   5  23   3       21.02       24.77      8.05 o
   6  23   3       12.87       18.52      4.58 o
  -5  24   3       18.28       25.39      8.05 o
  -4  24   3       28.30       51.40      9.29 o
  -3  24   3        4.18        0.62      6.19 o
  -2  24   3       16.70       12.08      4.82 o
  -1  24   3       12.84       12.27      4.58 o
   0  24   3        0.43       -1.24      5.88 o
   1  24   3       10.21       12.74      4.46 o
   2  24   3        1.02       -5.57      5.57 o
   3  24   3        4.80        1.24      6.81 o
   4  24   3        2.46        1.86      6.81 o
   5  24   3        4.65        1.86      7.43 o
  -5  25   3       10.46       16.72      7.43 o
  -4  25   3        2.24        0.62      6.19 o
  -3  25   3        2.33        1.24      6.81 o
  -2  25   3        4.88        8.98      4.82 o
  -1  25   3        0.21        8.11      4.76 o
   0  25   3       20.33       17.23      5.57 o
   1  25   3        3.69       -0.07      3.87 o
   2  25   3        0.16        4.34      6.81 o
   3  25   3        0.33        0.00      6.81 o
   4  25   3        9.10        9.91      8.05 o
   5  25   3        0.37        5.57      7.43 o
  -4  26   3        0.31        1.86      6.81 o
  -3  26   3        0.75        6.19      6.81 o
  -2  26   3        0.40       -1.95      4.58 o
  -1  26   3        0.61        4.67      4.76 o
   0  26   3        0.01        0.97      4.46 o
   1  26   3        3.33        3.10      6.81 o
   2  26   3        0.14        8.67      7.43 o
   3  26   3        0.38       -6.19      6.19 o
   4  26   3        4.86        3.72      7.43 o
  -3  27   3        0.21        6.19      7.43 o
  -2  27   3       31.92       35.83      6.13 o
  -1  27   3       32.93       39.26     11.46 o
   0  27   3       14.52       13.63      5.20 o
   1  27   3        1.34        5.57      8.05 o
   2  27   3        4.78       14.24      8.05 o
   3  27   3        0.27        1.24      6.81 o
  -2  28   3        1.92        0.00      6.81 o
  -1  28   3        8.89        9.78      5.26 o
   0  28   3       25.33       31.88      6.34 o
   1  28   3        0.28       -6.19      6.19 o
   2  28   3       16.66       21.68      9.29 o
 -10   0   4        0.03       -3.10      4.34 o
  -9   0   4        0.79        5.57      4.34 o
  -8   0   4       67.43       54.50      6.19 o
  -7   0   4        7.82        6.64      1.76 o
  -6   0   4      174.30      183.18      4.17 o
  -5   0   4       12.28       19.45      1.88 o
  -4   0   4     3829.42     4055.08     46.15 o
  -3   0   4      528.26      536.72      6.71 o
  -2   0   4     5450.05     5393.02     55.45 o
  -1   0   4     3647.05     3664.04     37.84 o
   0   0   4       66.89       71.55      1.82 o
   1   0   4     5522.00     5413.64     67.77 o
   2   0   4     1611.93     1617.77     21.42 o
   3   0   4      159.63      144.72      4.38 o
   4   0   4      565.51      518.86      8.51 o
   5   0   4        6.68        8.42      1.60 o
   6   0   4       94.41       82.97      4.91 o
   7   0   4        0.17       -1.29      2.79 o
   8   0   4        1.14        3.72      3.10 o
   9   0   4       59.05       55.74      6.81 o
  10   0   4       17.69       19.82      6.19 o
 -10   1   4        0.09       -1.98      3.26 o
  -9   1   4       10.13        7.60      3.26 o
  -8   1   4       42.99       45.96      4.38 o
  -7   1   4        0.20       -0.59      1.02 o
  -6   1   4       30.05       30.71      1.79 o
  -5   1   4      123.52      128.99      2.39 o
  -4   1   4      400.77      433.96      6.51 o
  -3   1   4        0.00       -0.15      0.55 o
  -2   1   4      252.88      215.31      2.97 o
  -1   1   4     1892.85     1778.65     13.43 o
   0   1   4     4026.24     3786.71     29.95 o
   1   1   4      557.39      536.19      5.61 o
   2   1   4     3249.53     3133.54     28.40 o
   3   1   4       21.15       27.59      1.25 o
   4   1   4      733.18      684.02      7.48 o
   5   1   4       42.12       45.26      1.93 o
   6   1   4       59.88       46.83      2.62 o
   7   1   4        0.00       -1.64      1.64 o
   8   1   4       27.54       16.74      3.07 o
   9   1   4        0.03       -2.48      2.48 o
  10   1   4        7.80        7.24      4.03 o
 -10   2   4        0.01       -3.10      3.10 o
  -9   2   4        0.43       -1.00      2.82 o
  -8   2   4       15.33       17.35      2.39 o
  -7   2   4        3.11        1.77      1.32 o
  -6   2   4      155.43      157.95      3.29 o
  -5   2   4       63.03       62.73      1.82 o
  -4   2   4     2987.01     3024.96     24.77 o
  -3   2   4      485.44      500.43      4.90 o
  -2   2   4      676.53      696.95      6.36 o
  -1   2   4     4383.41     4318.27     34.56 o
   0   2   4      447.33      418.19      3.97 o
   1   2   4    14913.39    14417.00    126.37 o
   2   2   4      549.86      572.56      6.10 o
   3   2   4     9064.96     9248.62     81.55 o
   4   2   4      215.78      212.76      3.19 o
   5   2   4        3.17        3.88      1.18 o
   6   2   4        0.15       -1.57      1.57 o
   7   2   4        1.02        2.17      2.19 o
   8   2   4        0.94       -1.80      2.38 o
   9   2   4       16.73       16.77      3.50 o
  10   2   4        0.03        1.55      3.07 o
 -10   3   4       10.12       10.24      3.70 o
  -9   3   4       10.65        5.70      3.26 o
  -8   3   4       88.55       93.89      4.52 o
  -7   3   4        1.32        0.86      1.33 o
  -6   3   4       84.08       88.55      2.57 o
  -5   3   4       77.54       70.97      1.80 o
  -4   3   4      162.09      185.87      2.76 o
  -3   3   4       36.40       47.35      1.30 o
  -2   3   4     3419.16     3353.87     28.47 o
  -1   3   4      369.09      346.43      3.66 o
   0   3   4     9053.33     8647.99     68.14 o
   1   3   4       42.93       53.25      1.84 o
   2   3   4     2472.39     2377.74     21.82 o
   3   3   4       32.94       32.92      1.41 o
   4   3   4       56.33       57.30      1.96 o
   5   3   4        2.59        2.30      1.17 o
   6   3   4        3.21        0.47      1.42 o
   7   3   4       83.06       70.89      6.50 o
   8   3   4       36.68       38.60      5.57 o
   9   3   4        0.86        6.19      3.07 o
  10   3   4        4.41        4.95      3.50 o
 -10   4   4        6.22        5.57      5.57 o
  -9   4   4        0.05       -2.82      2.82 o
  -8   4   4        8.45        6.89      2.61 o
  -7   4   4        6.82        6.89      2.00 o
  -6   4   4       10.74        8.79      1.22 o
  -5   4   4       21.75       18.17      2.14 o
  -4   4   4       27.90       26.89      1.25 o
  -3   4   4      986.80      969.66     10.25 o
  -2   4   4       33.38       28.82      0.91 o
  -1   4   4     4416.06     4362.71     36.71 o
   0   4   4     1624.75     1561.74     13.76 o
   1   4   4      624.03      596.40      5.81 o
   2   4   4     1370.28     1482.42     14.05 o
   3   4   4      182.53      153.75      2.86 o
   4   4   4      952.75      976.15     10.88 o
   5   4   4      395.81      410.65      6.14 o
   6   4   4      355.93      332.95      6.16 o
   7   4   4       62.81       54.16      4.14 o
   8   4   4       13.20       20.66      3.26 o
   9   4   4       77.45       73.43      9.60 o
 -10   5   4       21.16       14.24      6.19 o
  -9   5   4       32.58       35.87      4.31 o
  -8   5   4      166.78      176.57      7.31 o
  -7   5   4       23.14       19.03      2.72 o
  -6   5   4       45.88       49.92      1.92 o
  -5   5   4       39.01       40.45      1.58 o
  -4   5   4      136.95      145.87      2.40 o
  -3   5   4       86.94       67.04      2.17 o
  -2   5   4     3676.61     3651.10     32.77 o
  -1   5   4      519.48      567.64      5.25 o
   0   5   4     3725.16     3506.49     29.71 o
   1   5   4      229.56      225.06      2.72 o
   2   5   4     5788.39     5918.46     52.56 o
   3   5   4     1799.02     1730.84     17.73 o
   4   5   4       52.43       59.77      1.97 o
   5   5   4       83.77       92.50      2.71 o
   6   5   4      262.43      254.00      5.89 o
   7   5   4       39.22       32.04      3.50 o
   8   5   4        0.46        3.10      2.38 o
   9   5   4        0.00        6.28      3.26 o
 -10   6   4        6.91        5.57      5.57 o
  -9   6   4        4.01       -2.62      2.82 o
  -8   6   4        1.87        4.63      2.36 o
  -7   6   4      277.01      257.08      8.63 o
  -6   6   4       21.55       23.37      1.61 o
  -5   6   4      657.78      666.05      7.92 o
  -4   6   4        1.55        0.60      0.76 o
  -3   6   4     1176.60     1217.43     11.85 o
  -2   6   4      305.04      326.49      4.40 o
  -1   6   4     2055.94     2086.93     17.90 o
   0   6   4      183.84      191.80      2.48 o
   1   6   4       45.45       51.87      1.18 o
   2   6   4      539.20      586.49      5.89 o
   3   6   4      172.87      184.42      3.07 o
   4   6   4      282.23      305.20      4.51 o
   5   6   4      468.36      465.39      6.97 o
   6   6   4       46.73       49.85      3.14 o
   7   6   4       16.91       14.79      2.82 o
   8   6   4        0.46        0.93      2.63 o
   9   6   4       40.66       47.69      6.81 o
 -10   7   4        3.19        8.05      4.95 o
  -9   7   4       41.36       48.31      7.43 o
  -8   7   4       61.95       66.35      5.57 o
  -7   7   4        2.54        2.38      2.09 o
  -6   7   4      142.14      132.35      5.85 o
  -5   7   4       23.03       25.61      1.44 o
  -4   7   4       59.69       78.97      2.00 o
  -3   7   4      316.66      311.52      3.72 o
  -2   7   4      138.10      114.76      2.06 o
  -1   7   4       13.31        9.97      0.81 o
   0   7   4      644.01      677.83      6.56 o
   1   7   4     1690.16     1714.19     14.93 o
   2   7   4     2675.33     2755.48     23.81 o
   3   7   4      683.54      698.74      8.04 o
   4   7   4        4.19        3.51      0.98 o
   5   7   4       55.13       63.20      2.59 o
   6   7   4       43.08       44.26      3.00 o
   7   7   4        3.26        3.77      2.79 o
   8   7   4       50.88       53.61      5.88 o
   9   7   4        0.00        1.24      4.34 o
 -10   8   4        0.56        1.24      5.57 o
  -9   8   4       21.77       15.92      4.38 o
  -8   8   4       88.21       82.93     17.96 o
  -7   8   4        1.85        2.30      2.23 o
  -6   8   4      367.53      350.36      6.92 o
  -5   8   4      397.78      398.93      5.42 o
  -4   8   4        0.07       -0.66      0.86 o
  -3   8   4       67.45       78.67      1.90 o
  -2   8   4      152.47      137.08      2.33 o
  -1   8   4       17.26       22.69      0.86 o
   0   8   4      604.87      693.02      6.78 o
   1   8   4      244.11      239.00      3.19 o
   2   8   4       21.60       17.59      0.75 o
   3   8   4      242.82      287.80      4.58 o
   4   8   4       90.63       97.19      2.44 o
   5   8   4      370.64      365.43      7.18 o
   6   8   4      452.22      469.03      9.71 o
   7   8   4       13.70       16.27      2.96 o
   8   8   4        2.44        0.62      3.72 o
   9   8   4       63.10       62.55      8.05 o
  -9   9   4        0.55        1.53      3.26 o
  -8   9   4       33.60       35.96      4.38 o
  -7   9   4       60.00       62.46      8.36 o
  -6   9   4       69.44       78.11      8.01 o
  -5   9   4      172.90      162.86      3.43 o
  -4   9   4       47.85       66.96      1.92 o
  -3   9   4     2130.70     2115.06     18.76 o
  -2   9   4     1596.98     1740.28     16.47 o
  -1   9   4      586.56      606.77      6.02 o
   0   9   4     5272.88     5203.91     46.40 o
   1   9   4      696.80      675.48      7.10 o
   2   9   4        4.68        9.18      0.72 o
   3   9   4       23.81       28.73      0.98 o
   4   9   4      229.12      223.26      3.81 o
   5   9   4      750.17      779.74     13.71 o
   6   9   4       11.74        6.02      2.59 o
   7   9   4      146.78      135.07      6.81 o
   8   9   4       20.95       22.92      5.57 o
   9   9   4        8.29       11.77      4.95 o
  -9  10   4        0.00        0.04      3.42 o
  -8  10   4        1.64        3.10      9.91 o
  -7  10   4        0.26       -2.17      3.07 o
  -6  10   4       28.08       16.26      3.70 o
  -5  10   4       78.68       80.99      2.93 o
  -4  10   4      407.14      416.06      5.50 o
  -3  10   4      172.46      182.72      2.76 o
  -2  10   4      193.56      223.05      3.22 o
  -1  10   4      798.82      796.46      8.05 o
   0  10   4      453.96      439.44      5.15 o
   1  10   4     3931.35     3900.41     53.38 o
   2  10   4      170.34      194.78      2.62 o
   3  10   4     1435.84     1529.19     15.54 o
   4  10   4      723.71      764.13     11.90 o
   5  10   4      648.69      614.29     11.43 o
   6  10   4       38.88       31.68      5.88 o
   7  10   4        0.03        1.05      2.63 o
   8  10   4        0.56        1.86      4.34 o
   9  10   4       10.13        6.19      4.95 o
  -9  11   4        2.59        1.17      3.70 o
  -8  11   4        7.76        3.33      3.42 o
  -7  11   4      110.94      103.89      8.98 o
  -6  11   4       72.19       76.45      5.46 o
  -5  11   4      260.12      263.35      7.09 o
  -4  11   4      454.68      435.46      5.68 o
  -3  11   4     1578.70     1622.80     18.75 o
  -2  11   4     3066.36     3233.25     29.61 o
  -1  11   4        0.04        0.84      0.86 o
   0  11   4     2695.07     2702.26     24.93 o
   1  11   4       16.95       20.30      1.05 o
   2  11   4      737.81      703.43      7.48 o
   3  11   4       38.71       48.26      1.44 o
   4  11   4      276.25      271.85      6.88 o
   5  11   4      149.64      165.64     10.84 o
   6  11   4       16.45       16.50      3.42 o
   7  11   4       14.66       13.04      3.42 o
   8  11   4       58.90       73.08      8.05 o
   9  11   4        0.08       -0.62      4.95 o
  -9  12   4       47.31       65.00      5.90 o
  -8  12   4        0.62       -2.57      2.97 o
  -7  12   4        4.03        4.69      4.03 o
  -6  12   4       59.48       56.13      4.76 o
  -5  12   4      521.94      513.71     10.90 o
  -4  12   4       50.65       44.86      2.83 o
  -3  12   4       81.66       77.08      1.88 o
  -2  12   4       43.74       36.18      1.46 o
  -1  12   4       31.63       38.24      1.45 o
   0  12   4      833.61      853.65      9.49 o
   1  12   4      236.59      242.89      3.37 o
   2  12   4      110.05      121.76      2.20 o
   3  12   4      460.76      471.40      5.60 o
   4  12   4      414.44      416.91     11.45 o
   5  12   4        0.00       -0.05      5.26 o
   6  12   4       63.06       68.48      5.20 o
   7  12   4        0.60        0.71      2.97 o
   8  12   4       30.02       19.82      5.57 o
   9  12   4        1.21        4.95      4.95 o
  -9  13   4        0.13        0.73      4.64 o
  -8  13   4        1.41       -3.41      3.41 o
  -7  13   4        8.09        3.92      3.26 o
  -6  13   4        2.19       -1.76      2.82 o
  -5  13   4       33.89       33.55      4.26 o
  -4  13   4       39.06       29.41      2.58 o
  -3  13   4       66.61       65.83      2.04 o
  -2  13   4     1509.32     1524.90     14.91 o
  -1  13   4      287.06      287.55      6.88 o
   0  13   4      178.58      192.22      5.27 o
   1  13   4        7.10        5.60      0.80 o
   2  13   4      166.73      171.94      2.83 o
   3  13   4      118.71      124.93      6.38 o
   4  13   4      120.02      114.38      5.61 o
   5  13   4        0.08        3.95      2.63 o
   6  13   4       23.75       11.50      3.42 o
   7  13   4       23.64       23.85      4.03 o
   8  13   4        0.56       -3.72      3.72 o
  -9  14   4        1.21        3.16      4.14 o
  -8  14   4       39.11       44.09      5.88 o
  -7  14   4        1.12       -3.27      5.57 o
  -6  14   4       94.46      102.26      6.25 o
  -5  14   4      239.00      242.05      7.29 o
  -4  14   4      813.60      729.83     13.98 o
  -3  14   4      109.09       98.58      3.82 o
  -2  14   4      342.36      374.31      5.68 o
  -1  14   4     1217.83     1208.89     11.32 o
   0  14   4      985.68     1031.04     10.63 o
   1  14   4        2.04        1.04      0.80 o
   2  14   4        0.50        3.54      0.98 o
   3  14   4      168.80      166.93      5.79 o
   4  14   4        6.50        8.21      5.57 o
   5  14   4       34.55       38.64      4.31 o
   6  14   4       23.84       22.31      3.87 o
   7  14   4       10.29        9.41      3.42 o
   8  14   4        8.34        5.79      4.03 o
  -9  15   4       12.18       26.63      7.43 o
  -8  15   4       40.10       43.29      8.36 o
  -7  15   4       45.05       47.84      5.02 o
  -6  15   4        0.00        2.12      2.97 o
  -5  15   4       54.03       53.60      4.76 o
  -4  15   4       47.18       47.14      3.53 o
  -3  15   4      397.32      373.95      7.62 o
  -2  15   4      335.03      331.61      5.42 o
  -1  15   4       18.76       15.53      1.27 o
   0  15   4      228.50      232.24      4.15 o
   1  15   4      105.37      106.64      2.46 o
   2  15   4      228.07      268.69      5.91 o
   3  15   4       27.92       25.08      3.19 o
   4  15   4        1.57       -0.21      2.22 o
   5  15   4       38.67       28.26      3.87 o
   6  15   4        8.17        6.32      3.09 o
   7  15   4        0.04       -0.50      3.09 o
   8  15   4        0.02        2.73      3.55 o
  -8  16   4        4.36        6.67      3.87 o
  -7  16   4       17.03       18.11      4.14 o
  -6  16   4       47.19       38.38      4.76 o
  -5  16   4       41.09       41.51      4.31 o
  -4  16   4        0.37       -0.25      2.38 o
  -3  16   4        0.04        0.64      2.41 o
  -2  16   4       53.00       53.05      3.08 o
  -1  16   4       10.42       22.10      1.67 o
   0  16   4      374.41      393.16      5.25 o
   1  16   4       95.02       87.27      2.49 o
   2  16   4      140.49      131.15      5.45 o
   3  16   4       59.01       60.99      7.74 o
   4  16   4       47.32       38.64      5.88 o
   5  16   4        7.20        7.18      3.09 o
   6  16   4       11.35       16.53      9.91 o
   7  16   4        3.91        3.57      3.70 o
   8  16   4       20.63       18.05      4.46 o
  -8  17   4       18.35        9.60      4.38 o
  -7  17   4       14.02       21.83      4.31 o
  -6  17   4        1.16       -2.97      2.97 o
  -5  17   4       16.65       17.56      3.55 o
  -4  17   4      213.31      202.17      8.82 o
  -3  17   4      311.21      290.81      7.73 o
  -2  17   4      102.58      103.55      3.88 o
  -1  17   4       66.23       68.26      2.86 o
   0  17   4       26.49       25.09      2.13 o
   1  17   4       23.31       21.50      2.64 o
   2  17   4      357.39      345.31      7.24 o
   3  17   4      145.97      148.83      8.05 o
   4  17   4       13.51       22.12      3.72 o
   5  17   4        0.83       -1.73      2.79 o
   6  17   4        1.03       -1.73      3.09 o
   7  17   4        1.78        6.08      3.55 o
   8  17   4        7.20        3.39      7.12 o
  -8  18   4        0.12       -0.20      4.14 o
  -7  18   4        1.78        5.64      3.87 o
  -6  18   4       19.49        9.25      3.70 o
  -5  18   4       40.16       33.14      5.26 o
  -4  18   4        3.54       -2.79      2.79 o
  -3  18   4      185.01      190.32      6.43 o
  -2  18   4       96.48       89.23      4.22 o
  -1  18   4       10.58        9.97      3.81 o
   0  18   4       85.42       78.21      3.40 o
   1  18   4      104.50      103.93      4.09 o
   2  18   4       91.82       90.73      4.31 o
   3  18   4      114.72      114.08      6.18 o
   4  18   4      333.34      295.09     10.08 o
   5  18   4        5.46       10.67      3.55 o
   6  18   4        1.68        5.50      3.55 o
   7  18   4       14.62       10.16      4.12 o
  -7  19   4       29.43       23.70      4.76 o
  -6  19   4       25.88       21.40      4.95 o
  -5  19   4        0.83       -1.77      3.72 o
  -4  19   4        1.49        1.09      2.68 o
  -3  19   4       52.38       47.33      3.67 o
  -2  19   4      280.39      285.74      9.10 o
  -1  19   4       49.62       59.34      4.17 o
   0  19   4      260.66      278.60      8.40 o
   1  19   4        0.12        0.04      3.06 o
   2  19   4       11.83       14.74      3.26 o
   3  19   4        1.33        2.75      3.41 o
   4  19   4       24.16       15.97      4.03 o
   5  19   4       16.16       19.66      4.12 o
   6  19   4       21.47       19.35      4.22 o
   7  19   4       15.67       22.25      4.46 o
  -7  20   4        0.23        1.24      5.88 o
  -6  20   4        7.43        6.47      3.87 o
  -5  20   4        1.96        3.79      3.41 o
  -4  20   4       22.68       16.33      3.55 o
  -3  20   4        1.52        1.92      3.23 o
  -2  20   4       35.67       28.91      5.02 o
  -1  20   4        4.71       17.42      8.05 o
   0  20   4       13.00       11.15      3.87 o
   1  20   4       70.70       58.62      4.42 o
   2  20   4       17.45       17.34      6.81 o
   3  20   4       43.44       36.33      4.64 o
   4  20   4       11.19        8.67      5.26 o
   5  20   4        7.05        7.87      3.55 o
   6  20   4       63.48       71.71      6.07 o
   7  20   4       13.00       21.15      8.05 o
  -7  21   4        2.59       -2.73      3.70 o
  -6  21   4        0.98        1.57      3.55 o
  -5  21   4        0.76       -3.02      3.41 o
  -4  21   4        0.06       -0.53      2.97 o
  -3  21   4       20.24       17.39      4.64 o
  -2  21   4        0.23        0.28      3.87 o
  -1  21   4       80.38       60.44      5.80 o
   0  21   4      106.31      116.78      7.41 o
   1  21   4       18.62       27.86      4.91 o
   2  21   4      210.08      209.95     15.48 o
   3  21   4       88.46       70.60      9.29 o
   4  21   4        5.20        1.94      3.19 o
   5  21   4       14.99        7.69      3.74 o
   6  21   4        5.98        5.06      4.64 o
  -6  22   4        0.18       -3.09      3.09 o
  -5  22   4       22.98       28.50      4.58 o
  -4  22   4       21.70       24.15      6.81 o
  -3  22   4        0.05       -1.51     10.84 o
  -2  22   4       19.40       20.29      4.82 o
  -1  22   4        5.26        0.39      4.14 o
   0  22   4       44.89       42.46      5.20 o
   1  22   4       62.38       59.50      5.49 o
   2  22   4        2.34        2.48      6.19 o
   3  22   4        1.02        9.91      6.19 o
   4  22   4       19.53       15.48      7.43 o
   5  22   4        0.04        1.89      3.26 o
   6  22   4       10.02       12.05      8.05 o
  -6  23   4        0.20       -3.72      6.19 o
  -5  23   4        3.80       17.34      6.81 o
  -4  23   4        0.30        1.86      6.19 o
  -3  23   4       15.02        1.24      4.14 o
  -2  23   4        1.75        2.25      4.14 o
  -1  23   4       16.92       13.12      4.58 o
   0  23   4        3.19        6.19      4.46 o
   1  23   4        1.57        3.98      3.74 o
   2  23   4        0.48       -6.19      6.19 o
   3  23   4        0.04        2.48      6.81 o
   4  23   4        5.01        0.62      6.81 o
   5  23   4        0.12       -0.62      6.81 o
  -5  24   4        1.85       -4.95      6.19 o
  -4  24   4        0.98        8.05      6.19 o
  -3  24   4        6.82        2.71      4.58 o
  -2  24   4        6.14        8.73      6.19 o
  -1  24   4        2.93        4.95      6.50 o
   0  24   4       12.65       15.28      6.81 o
   1  24   4       28.76       31.59      9.29 o
   2  24   4        3.97       11.77      7.43 o
   3  24   4        4.68        0.62      6.81 o
   4  24   4        0.20       -6.19      6.19 o
   5  24   4        1.57        5.57      7.43 o
  -5  25   4        8.44       21.06      8.05 o
  -4  25   4        3.02       -3.10      6.19 o
  -3  25   4        5.62        0.62      6.19 o
  -2  25   4        0.74        2.45      4.58 o
  -1  25   4        1.85        3.90      4.31 o
   0  25   4       18.52       12.72      4.76 o
   1  25   4        5.07        6.81      8.05 o
   2  25   4        2.23        7.43      7.43 o
   3  25   4       18.48       27.87      8.67 o
   4  25   4        3.82        1.24      7.43 o
  -4  26   4        3.10       12.39      8.05 o
  -3  26   4        3.19        6.19      6.81 o
  -2  26   4       19.72       33.73      5.90 o
  -1  26   4      111.32      127.56     11.15 o
   0  26   4       11.63       19.18      9.91 o
   1  26   4       22.89       28.49      9.29 o
   2  26   4        1.12       14.24      8.05 o
   3  26   4        0.03        6.81      7.43 o
   4  26   4        0.00        3.10      8.05 o
  -3  27   4       26.41       27.87      8.67 o
  -2  27   4        8.74       21.06      5.64 o
  -1  27   4        0.75       10.24      5.20 o
   0  27   4        3.47        4.34      4.46 o
   1  27   4        0.85        2.48      6.81 o
   2  27   4       17.69       24.15      8.67 o
   3  27   4        7.92        3.72      8.05 o
  -2  28   4        8.68        6.58      5.20 o
  -1  28   4        4.39        8.70      5.36 o
   0  28   4        5.60        0.70      5.02 o
   1  28   4       10.46       14.86      8.67 o
   2  28   4        2.89       10.53      8.67 o
 -10   1   5        2.40       -3.26      3.26 o
  -9   1   5        2.03        3.14      4.03 o
  -8   1   5       27.28       23.27      2.54 o
  -7   1   5      117.63      123.48      3.30 o
  -6   1   5      126.00      125.03      2.61 o
  -5   1   5      620.48      604.12      5.98 o
  -4   1   5       17.70       15.75      0.95 o
  -3   1   5       86.30       84.47      1.51 o
  -2   1   5      308.17      333.07      3.27 o
  -1   1   5        0.01        3.42      0.63 o
   0   1   5        0.41        0.62      0.41 o
   1   1   5     7497.00     7493.83     76.26 o
   2   1   5     3578.65     3551.27     32.16 o
   3   1   5     4213.20     4282.15     39.53 o
   4   1   5     2291.34     2439.84     22.92 o
   5   1   5      159.69      149.18      3.27 o
   6   1   5      824.63      770.26     13.59 o
   7   1   5       68.44       67.01      7.43 o
   8   1   5       64.29       55.74      6.19 o
   9   1   5        1.13       -0.67      4.64 o
 -10   2   5        2.32        0.62      3.26 o
  -9   2   5        1.60       -2.29      2.82 o
  -8   2   5        4.23        2.95      2.15 o
  -7   2   5       44.51       47.29      1.98 o
  -6   2   5       65.31       56.38      1.87 o
  -5   2   5      951.66      957.96      9.07 o
  -4   2   5      118.49      112.22      2.04 o
  -3   2   5     1279.98     1325.72     10.98 o
  -2   2   5     3067.31     3132.11     25.56 o
  -1   2   5      552.39      568.40      5.40 o
   0   2   5      117.45      118.51      1.72 o
   1   2   5      202.02      191.74      3.01 o
   2   2   5       10.48       15.32      1.02 o
   3   2   5      715.93      827.97      8.73 o
   4   2   5      670.67      637.80      7.18 o
   5   2   5      210.19      216.32      4.67 o
   6   2   5       92.40       94.34      3.62 o
   7   2   5        5.82        6.19      2.63 o
   8   2   5        3.15        3.10      2.82 o
   9   2   5       16.48       16.74      3.50 o
 -10   3   5        7.49        2.79      3.50 o
  -9   3   5       23.27       30.64      4.95 o
  -8   3   5        1.63       -0.67      2.00 o
  -7   3   5        8.73        6.44      1.48 o
  -6   3   5       60.77       59.32      2.09 o
  -5   3   5       29.51       33.91      1.54 o
  -4   3   5      506.48      530.95      5.81 o
  -3   3   5       33.85       43.59      1.49 o
  -2   3   5        0.03        0.58      0.53 o
  -1   3   5     3898.52     3874.70     31.23 o
   0   3   5       47.85       39.02      0.95 o
   1   3   5      819.44      885.59      8.90 o
   2   3   5       26.63       53.32      1.47 o
   3   3   5      105.32       95.33      2.17 o
   4   3   5       12.83        8.15      1.10 o
   5   3   5      157.80      181.39      4.48 o
   6   3   5        2.70        1.24      1.92 o
   7   3   5       12.85       13.26      2.82 o
   8   3   5        1.79       -1.07      2.38 o
   9   3   5        4.06        4.34      3.07 o
 -10   4   5        1.40       -3.26      3.26 o
  -9   4   5       79.95       77.03      8.05 o
  -8   4   5       13.95       11.01      3.18 o
  -7   4   5      119.73      109.23      6.35 o
  -6   4   5       45.71       53.50      2.47 o
  -5   4   5       36.65       34.55      1.53 o
  -4   4   5      101.69      102.86      2.09 o
  -3   4   5        4.15        7.24      0.82 o
  -2   4   5      809.33      827.75      8.06 o
  -1   4   5        8.90        7.52      1.17 o
   0   4   5       18.16       47.45      1.36 o
   1   4   5     1591.45     1522.45     13.55 o
   2   4   5      127.61      112.67      2.07 o
   3   4   5      614.30      602.34      6.73 o
   4   4   5        0.00        0.43      1.00 o
   5   4   5     1602.53     1607.07     18.45 o
   6   4   5      379.82      399.94     10.72 o
   7   4   5      132.64      125.76      5.90 o
   8   4   5       12.39       18.94      3.50 o
   9   4   5       21.52       30.07      4.14 o
 -10   5   5        0.56       -2.48      4.95 o
  -9   5   5        7.18        5.08      3.26 o
  -8   5   5       29.90       29.88      5.00 o
  -7   5   5       13.31       16.79      2.32 o
  -6   5   5        2.26        5.10      1.24 o
  -5   5   5      311.56      317.59      4.74 o
  -4   5   5       89.44       73.25      2.13 o
  -3   5   5      597.01      633.53      6.50 o
  -2   5   5      125.96      102.80      1.80 o
  -1   5   5      421.68      443.27      4.41 o
   0   5   5      122.72      129.51      2.44 o
   1   5   5     1058.71      997.71      9.54 o
   2   5   5     1156.95     1276.82     13.45 o
   3   5   5      489.49      502.45      5.82 o
   4   5   5       32.98       28.96      1.56 o
   5   5   5     1177.44     1187.92     14.24 o
   6   5   5      777.93      764.53     19.93 o
   7   5   5       79.85       69.36      6.19 o
   8   5   5        6.65       12.18      3.07 o
   9   5   5        3.63        7.35      3.26 o
 -10   6   5        0.36       -3.10      4.95 o
  -9   6   5        9.36        4.24      2.97 o
  -8   6   5        0.05       -2.40      2.40 o
  -7   6   5      200.69      173.43      6.43 o
  -6   6   5      611.47      639.98      9.32 o
  -5   6   5      148.77      149.68      3.32 o
  -4   6   5      120.79      124.51      2.56 o
  -3   6   5      324.52      368.85      4.55 o
  -2   6   5     1476.16     1568.94     14.93 o
  -1   6   5      647.25      683.16      6.33 o
   0   6   5      489.25      445.73      5.03 o
   1   6   5     1107.67     1220.08     10.53 o
   2   6   5        8.53        4.57      0.74 o
   3   6   5      675.71      643.94      7.61 o
   4   6   5        3.61        8.60      1.18 o
   5   6   5       72.40       84.91      2.78 o
   6   6   5        0.02        5.54      2.00 o
   7   6   5      114.75      109.28      8.98 o
   8   6   5        0.01        0.00      2.63 o
   9   6   5       14.99       15.48      5.57 o
 -10   7   5        1.38        2.48      4.95 o
  -9   7   5        0.51        0.62      3.50 o
  -8   7   5      105.70      112.90      5.09 o
  -7   7   5        6.61        1.04      2.36 o
  -6   7   5     1058.84     1015.62     36.85 o
  -5   7   5       45.04       48.10      1.94 o
  -4   7   5      880.45      868.35      9.76 o
  -3   7   5       18.76       18.44      1.20 o
  -2   7   5        6.22        9.06      1.32 o
  -1   7   5       28.69       29.32      1.53 o
   0   7   5       27.65       28.11      1.62 o
   1   7   5      188.56      212.50      2.61 o
   2   7   5      144.69      159.27      2.18 o
   3   7   5      243.16      246.48      3.47 o
   4   7   5      808.12      784.41      9.84 o
   5   7   5       94.26       99.53      4.02 o
   6   7   5       41.52       40.00      2.97 o
   7   7   5       22.39       22.19      4.03 o
   8   7   5       10.32       19.20      5.57 o
   9   7   5       44.98       53.26      7.43 o
 -10   8   5        0.68        0.62      4.95 o
  -9   8   5        3.65        1.35      3.70 o
  -8   8   5      244.48      236.67     11.77 o
  -7   8   5      109.65      112.40      4.92 o
  -6   8   5        0.01        4.78      2.37 o
  -5   8   5       64.72       72.01      2.29 o
  -4   8   5        0.00        1.64      1.04 o
  -3   8   5       81.51      108.48      2.11 o
  -2   8   5      180.09      161.60      2.78 o
  -1   8   5      251.33      226.01      2.84 o
   0   8   5      909.39      843.59      8.18 o
   1   8   5        0.65       -0.57      0.57 o
   2   8   5      218.46      257.87      3.73 o
   3   8   5        0.38        0.35      0.70 o
   4   8   5       18.16       26.51      1.56 o
   5   8   5      116.65      100.71      4.17 o
   6   8   5        4.68        1.42      1.77 o
   7   8   5       14.15        6.19      2.63 o
   8   8   5       13.44        8.67      4.34 o
   9   8   5        0.09        0.00      4.34 o
  -9   9   5       15.57       13.32      4.38 o
  -8   9   5        0.60        3.76      4.03 o
  -7   9   5        5.26        5.33      3.72 o
  -6   9   5      350.41      337.27      6.85 o
  -5   9   5      282.83      272.87      4.76 o
  -4   9   5       98.75      105.27      2.78 o
  -3   9   5       65.21       70.50      1.79 o
  -2   9   5      987.59     1022.82     11.00 o
  -1   9   5      553.83      595.37      5.79 o
   0   9   5      646.23      656.89      6.69 o
   1   9   5       39.86       54.62      2.41 o
   2   9   5        0.52        0.91      0.57 o
   3   9   5      187.43      211.38      3.17 o
   4   9   5      414.59      410.89      6.77 o
   5   9   5      436.39      418.55      8.89 o
   6   9   5       50.70       44.36      3.06 o
   7   9   5        1.18        4.07      2.97 o
   8   9   5       29.12       17.96      4.95 o
   9   9   5       35.79       35.92      6.81 o
  -9  10   5        0.32        1.24      3.50 o
  -8  10   5       95.35       93.48      6.34 o
  -7  10   5        1.90        2.77      3.26 o
  -6  10   5      328.31      336.72      6.99 o
  -5  10   5       16.55       13.63      2.41 o
  -4  10   5        8.66        9.05      1.13 o
  -3  10   5      118.19      114.95      2.29 o
  -2  10   5       34.66       38.44      1.43 o
  -1  10   5      937.49      973.23      9.29 o
   0  10   5       13.24       26.69      1.11 o
   1  10   5       15.46       16.73      0.99 o
   2  10   5      739.66      764.63      7.53 o
   3  10   5       24.87       32.47      1.34 o
   4  10   5       49.60       45.95      2.70 o
   5  10   5       20.91       22.74      3.84 o
   6  10   5        0.05        0.67      2.52 o
   7  10   5       23.50       26.02      3.87 o
   8  10   5        0.97        0.62      4.34 o
   9  10   5        2.32        3.72      4.34 o
  -9  11   5        0.93        1.65      4.64 o
  -8  11   5        0.17       -1.45      3.26 o
  -7  11   5       47.14       41.26      6.81 o
  -6  11   5        8.24        7.89      3.26 o
  -5  11   5      206.69      183.00      7.96 o
  -4  11   5      369.38      352.56      4.99 o
  -3  11   5      299.97      306.80      4.89 o
  -2  11   5        0.16       -0.51      0.83 o
  -1  11   5      157.40      149.26      2.43 o
   0  11   5        0.98       -0.74      0.74 o
   1  11   5       25.33       25.77      1.70 o
   2  11   5      289.24      286.40      3.86 o
   3  11   5       13.12       13.51      1.28 o
   4  11   5       10.70       19.35      2.22 o
   5  11   5      147.21      130.94      8.98 o
   6  11   5        9.20       11.46      3.42 o
   7  11   5        1.96        2.06      3.26 o
   8  11   5       37.13       26.63      6.19 o
   9  11   5        8.48        3.72      4.95 o
  -9  12   5        0.01        0.98      4.34 o
  -8  12   5        7.46       11.46      7.74 o
  -7  12   5       71.80       65.28      5.20 o
  -6  12   5      179.80      184.55      7.85 o
  -5  12   5      294.71      280.34      9.17 o
  -4  12   5       14.85       12.76      1.94 o
  -3  12   5       31.24       36.42      1.48 o
  -2  12   5        1.71        4.18      1.02 o
  -1  12   5      430.14      393.98      4.58 o
   0  12   5      597.99      648.85      7.22 o
   1  12   5        5.57        6.72      1.19 o
   2  12   5        0.00        0.60      0.84 o
   3  12   5       56.80       61.38      2.93 o
   4  12   5       18.69       21.77      3.19 o
   5  12   5        8.29        9.66      3.09 o
   6  12   5        0.24        0.10      2.63 o
   7  12   5       43.53       37.22      4.31 o
   8  12   5        0.04        1.24      4.34 o
  -9  13   5        0.00        1.11      4.14 o
  -8  13   5        0.84        0.54      3.42 o
  -7  13   5       10.77        7.28      3.42 o
  -6  13   5       39.06       52.64      4.76 o
  -5  13   5        8.20        1.43      2.14 o
  -4  13   5        4.73        7.31      2.55 o
  -3  13   5       38.26       39.90      1.71 o
  -2  13   5        0.53        2.15      1.02 o
  -1  13   5       29.11       37.86      1.63 o
   0  13   5       69.46       55.06      2.36 o
   1  13   5       14.78       15.44      1.12 o
   2  13   5      209.21      198.06      3.31 o
   3  13   5      194.32      179.81      7.20 o
   4  13   5       67.59       53.85      4.46 o
   5  13   5        4.86       16.02      3.42 o
   6  13   5        2.17       -1.19      2.63 o
   7  13   5        0.00       -2.79      2.79 o
   8  13   5        2.14       -0.62      4.34 o
  -9  14   5       24.99       22.88      5.02 o
  -8  14   5        4.35        5.23      3.87 o
  -7  14   5       55.48       53.63      5.20 o
  -6  14   5       41.72       48.66      4.76 o
  -5  14   5      262.17      246.25      8.63 o
  -4  14   5       15.82       21.38      3.00 o
  -3  14   5      300.89      299.76      5.87 o
  -2  14   5       47.61       60.14      2.05 o
  -1  14   5        7.71       10.88      1.07 o
   0  14   5      125.66      119.26      3.17 o
   1  14   5       92.52       90.29      2.28 o
   2  14   5        2.55        2.26      1.21 o
   3  14   5        0.01        3.76      2.63 o
   4  14   5      131.85       94.79      5.61 o
   5  14   5       11.38       10.53      3.42 o
   6  14   5       10.82        9.54      3.09 o
   7  14   5       10.42       15.91      4.01 o
   8  14   5        2.29       -3.72      3.72 o
  -8  15   5        7.54        1.24      3.94 o
  -7  15   5        0.72        0.74      7.12 o
  -6  15   5      147.20      136.20      6.97 o
  -5  15   5       41.07       42.51      4.46 o
  -4  15   5      293.97      301.67      8.11 o
  -3  15   5       35.83       31.18      2.74 o
  -2  15   5      269.69      262.33      4.82 o
  -1  15   5      126.07      132.98      2.61 o
   0  15   5      740.47      700.08      7.53 o
   1  15   5      167.17      165.62      3.29 o
   2  15   5       12.11       12.84      2.11 o
   3  15   5        4.50        7.64      2.77 o
   4  15   5       52.97       55.84      6.50 o
   5  15   5       10.71       15.45      3.55 o
   6  15   5        0.80        8.21      3.19 o
   7  15   5        4.66        9.94      4.01 o
   8  15   5        4.46       -0.62      4.95 o
  -8  16   5       13.32       11.46      4.38 o
  -7  16   5        5.77        3.72      3.70 o
  -6  16   5        3.68        6.59      3.55 o
  -5  16   5       14.24        4.58      3.09 o
  -4  16   5      169.54      155.33      7.85 o
  -3  16   5       33.18       22.87      3.00 o
  -2  16   5      466.77      463.24      7.90 o
  -1  16   5      268.44      272.34      5.08 o
   0  16   5       42.10       41.91      1.63 o
   1  16   5       47.12       49.26      2.37 o
   2  16   5       41.97       54.64      2.98 o
   3  16   5        9.87       13.85      4.34 o
   4  16   5        6.33       16.41      4.34 o
   5  16   5        7.45        6.66      5.57 o
   6  16   5        0.01       -1.24      3.09 o
   7  16   5        0.23        2.71      3.19 o
   8  16   5        4.38        2.77      4.01 o
  -8  17   5        0.90        2.79      3.94 o
  -7  17   5        0.42       -1.43      3.42 o
  -6  17   5        5.58        3.37      3.42 o
  -5  17   5       63.20       50.31      4.91 o
  -4  17   5      107.82      103.33      7.86 o
  -3  17   5       12.70       13.30      2.99 o
  -2  17   5      402.04      378.54     10.82 o
  -1  17   5      708.18      703.04     18.68 o
   0  17   5       51.65       56.31      3.05 o
   1  17   5       67.06       63.28      3.26 o
   2  17   5        8.82       12.42      2.82 o
   3  17   5      129.03      143.94      6.75 o
   4  17   5       22.79       19.82      3.74 o
   5  17   5       16.94       17.63      4.01 o
   6  17   5       16.76       19.63      4.12 o
   7  17   5        1.98       -0.51      3.55 o
  -8  18   5       44.31       41.08      6.19 o
  -7  18   5       20.89       22.30      7.43 o
  -6  18   5        5.30        3.57      4.34 o
  -5  18   5        9.41       10.31      6.50 o
  -4  18   5        0.77        2.41      2.62 o
  -3  18   5      120.19      114.95      5.46 o
  -2  18   5      126.77      116.02      4.41 o
  -1  18   5       65.79       74.60      4.57 o
   0  18   5       81.33       74.59      4.78 o
   1  18   5        3.43        0.25      2.86 o
   2  18   5        0.80       -0.88      2.79 o
   3  18   5       71.18       79.54      5.61 o
   4  18   5        0.78        3.10      5.57 o
   5  18   5        0.10       -1.49      3.09 o
   6  18   5       16.27       12.39      4.12 o
   7  18   5        0.44        4.37      4.01 o
  -7  19   5        5.32        8.89      5.26 o
  -6  19   5        1.67        1.01      3.42 o
  -5  19   5       16.45       14.04      3.87 o
  -4  19   5      161.44      135.31      6.00 o
  -3  19   5        0.05        4.60      2.68 o
  -2  19   5       26.47       19.26      4.76 o
  -1  19   5       25.17       26.84      5.16 o
   0  19   5       88.56       77.93      4.94 o
   1  19   5      388.69      393.99     10.46 o
   2  19   5       12.89        9.91      2.82 o
   3  19   5      102.89      101.24      6.07 o
   4  19   5      156.74      165.83     10.22 o
   5  19   5        4.37        2.26      4.95 o
   6  19   5       93.53       85.42      6.53 o
   7  19   5       15.46       19.50      6.81 o
  -7  20   5       15.91       11.68      9.29 o
  -6  20   5       12.96       12.88      4.01 o
  -5  20   5        9.07        5.03      3.55 o
  -4  20   5        8.07       11.82      3.15 o
  -3  20   5       50.62       54.31      3.97 o
  -2  20   5       57.92       64.15      6.08 o
  -1  20   5       65.73       65.65      6.25 o
   0  20   5       19.19       10.53      5.88 o
   1  20   5        4.50        4.88      3.42 o
   2  20   5       18.49       24.77      8.05 o
   3  20   5        1.67       -2.77      2.77 o
   4  20   5       17.48       20.39      4.12 o
   5  20   5        4.53        7.25      3.55 o
   6  20   5        1.41        1.56      4.03 o
  -7  21   5        5.23       -2.68      9.29 o
  -6  21   5       15.90       11.38      4.34 o
  -5  21   5        0.10        0.58      3.42 o
  -4  21   5        2.12       -2.03      2.97 o
  -3  21   5        0.89        0.31      5.26 o
  -2  21   5        0.36        1.24      3.87 o
  -1  21   5        4.64        2.74      4.95 o
   0  21   5       66.11       63.74      8.67 o
   1  21   5       23.70       26.53      4.76 o
   2  21   5       13.54        6.81      6.81 o
   3  21   5       53.95       28.49      8.67 o
   4  21   5        4.40        3.25      3.19 o
   5  21   5        4.57        8.76      8.98 o
   6  21   5        4.85        7.17      4.22 o
  -6  22   5        0.88       -2.79      3.42 o
  -5  22   5       19.22       25.84      4.46 o
  -4  22   5        5.56        0.00      6.19 o
  -3  22   5        2.77        2.88      4.31 o
  -2  22   5       64.59       68.88      6.53 o
  -1  22   5      117.78      126.77      8.02 o
   0  22   5      164.91      177.71      9.23 o
   1  22   5       22.78       24.79      4.95 o
   2  22   5        0.68       -3.72      6.19 o
   3  22   5        9.93       11.77      6.81 o
   4  22   5        9.63        8.67      6.81 o
   5  22   5        0.88       -2.22      3.26 o
   6  22   5        5.39        6.32      4.12 o
  -6  23   5        0.08       -5.57      5.57 o
  -5  23   5       31.16       21.06      8.05 o
  -4  23   5       72.34       76.80     10.53 o
  -3  23   5        4.08        5.40      4.58 o
  -2  23   5      114.00      147.77      8.91 o
  -1  23   5       24.58       33.85      5.20 o
   0  23   5        4.65        2.87      4.01 o
   1  23   5        3.11        6.81      7.43 o
   2  23   5        0.04        0.62      6.81 o
   3  23   5        0.00        2.48      6.81 o
   4  23   5        2.93       -1.24      6.19 o
   5  23   5        0.93       -5.57      5.57 o
  -5  24   5        0.79        7.43      6.81 o
  -4  24   5        1.21       -6.19      6.19 o
  -3  24   5        2.43        3.30      4.58 o
  -2  24   5        0.81        3.15      4.76 o
  -1  24   5        0.00        0.09      4.31 o
   0  24   5        1.22       -2.48      3.87 o
   1  24   5        0.00       12.39      8.05 o
   2  24   5        0.01       -4.95      6.81 o
   3  24   5        0.95       -4.95      6.81 o
   4  24   5        0.05        1.86      6.81 o
   5  24   5        0.70        0.62      7.43 o
  -5  25   5       35.11       44.59      9.29 o
  -4  25   5        0.53       -3.72      6.19 o
  -3  25   5       72.82       96.57      7.88 o
  -2  25   5        2.32       -1.42      4.58 o
  -1  25   5       13.65       14.48      5.20 o
   0  25   5        7.44        4.90      6.19 o
   1  25   5        0.05       -6.81      6.81 o
   2  25   5       12.57        8.67      7.43 o
   3  25   5       32.92       52.02     10.53 o
   4  25   5        0.80        7.43      7.43 o
  -4  26   5        0.11       11.15      8.05 o
  -3  26   5        0.00       -3.72      5.57 o
  -2  26   5        3.52        1.86      7.43 o
  -1  26   5       19.67       14.37      5.36 o
   0  26   5        1.35        0.96      4.58 o
   1  26   5        1.78        1.24      8.05 o
   2  26   5       10.47       11.77      8.67 o
   3  26   5        0.08        9.91      8.05 o
  -3  27   5        1.21        1.24      6.81 o
  -2  27   5        8.58        9.66     10.53 o
  -1  27   5       20.19        8.40      5.36 o
   0  27   5        0.28       -2.48      8.05 o
   1  27   5       36.22       35.92     10.53 o
   2  27   5       15.92       21.06      9.29 o
  -1  28   5       35.82       53.37     16.10 o
   0  28   5       27.92       43.35     10.53 o
   1  28   5        0.38        6.19      8.67 o
 -10   0   6        9.65       11.15      5.57 o
  -9   0   6        6.91       -4.34      4.34 o
  -8   0   6        5.40        6.05      2.72 o
  -7   0   6      279.78      275.13      7.48 o
  -6   0   6       66.89       66.81      3.46 o
  -5   0   6       74.90       61.22      2.35 o
  -4   0   6       52.65       61.90      2.10 o
  -3   0   6       65.42       65.99      2.12 o
  -2   0   6      332.16      358.67      5.10 o
  -1   0   6        0.36        2.53      0.74 o
   0   0   6       30.72       27.48      1.25 o
   1   0   6     2241.94     2361.25     32.11 o
   2   0   6    15802.69    16456.10    203.95 o
   3   0   6     4436.07     4614.95     59.12 o
   4   0   6       68.78       76.88      3.32 o
   5   0   6     1023.12     1001.13     18.09 o
   6   0   6     1531.14     1632.33     33.33 o
   7   0   6       23.05       18.58      4.34 o
   8   0   6        0.56       -1.24      3.72 o
   9   0   6        5.63        0.00      4.34 o
 -10   1   6        0.26       -5.57      5.57 o
  -9   1   6        0.46       -0.93      4.03 o
  -8   1   6        0.09       -1.71      1.71 o
  -7   1   6       46.55       52.18      2.62 o
  -6   1   6      124.85      124.71      2.65 o
  -5   1   6       44.06       38.55      1.42 o
  -4   1   6       82.06       86.48      1.69 o
  -3   1   6       32.04       40.02      1.18 o
  -2   1   6      183.45      160.46      2.21 o
  -1   1   6      118.87      128.87      2.00 o
   0   1   6       27.86       22.23      0.97 o
   1   1   6      117.35      110.22      2.81 o
   2   1   6     3117.23     3120.40     28.64 o
   3   1   6      141.31      163.62      3.01 o
   4   1   6      514.37      515.46      6.34 o
   5   1   6       47.24       53.26      3.51 o
   6   1   6      436.76      432.26      8.78 o
   7   1   6        2.19        2.48      2.38 o
   8   1   6        0.20       -2.38      2.38 o
   9   1   6        2.15        4.79      3.26 o
 -10   2   6        4.09        9.14      3.70 o
  -9   2   6        4.09        6.50      3.50 o
  -8   2   6        3.75        0.05      2.00 o
  -7   2   6        0.02        0.52      1.65 o
  -6   2   6       61.64       76.91      2.28 o
  -5   2   6        0.00        0.19      0.83 o
  -4   2   6        0.81        2.04      0.70 o
  -3   2   6       17.89       20.00      1.39 o
  -2   2   6      271.22      278.49      3.17 o
  -1   2   6       63.29       60.39      1.35 o
   0   2   6       68.56       63.36      1.47 o
   1   2   6     1603.41     1637.93     15.62 o
   2   2   6     1630.06     1641.05     15.83 o
   3   2   6     3599.15     3546.18     32.53 o
   4   2   6      538.45      544.58      6.56 o
   5   2   6      338.14      369.72      6.17 o
   6   2   6      649.91      613.99     11.03 o
   7   2   6       96.15       88.93      5.26 o
   8   2   6        8.67        7.12      3.07 o
   9   2   6        0.71        0.00      3.07 o
 -10   3   6       16.01       13.63      4.38 o
  -9   3   6       14.81       17.47      3.87 o
  -8   3   6       15.73        9.48      2.31 o
  -7   3   6       90.75       96.32      3.06 o
  -6   3   6      635.41      651.33      8.32 o
  -5   3   6      348.33      331.55      4.63 o
  -4   3   6       17.77       12.42      0.97 o
  -3   3   6        2.56        5.80      0.81 o
  -2   3   6     2961.27     2987.00     23.46 o
  -1   3   6     1377.46     1388.91     12.00 o
   0   3   6      208.72      192.64      2.37 o
   1   3   6      596.30      636.24      6.91 o
   2   3   6       25.70       24.66      1.20 o
   3   3   6        0.04        6.42      0.97 o
   4   3   6       25.36       27.09      1.63 o
   5   3   6     1747.19     1724.80     21.33 o
   6   3   6      933.59      938.49     16.85 o
   7   3   6       11.91        8.72      2.82 o
   8   3   6       36.64       34.86      4.14 o
   9   3   6       15.41       21.68      6.81 o
 -10   4   6        2.11       -3.50      3.50 o
  -9   4   6       13.19       10.89      3.70 o
  -8   4   6        0.26       -1.80      2.05 o
  -7   4   6        0.06        2.95      2.00 o
  -6   4   6       46.21       56.87      2.63 o
  -5   4   6      122.03      138.56      2.82 o
  -4   4   6       58.81       77.87      2.07 o
  -3   4   6      588.25      663.16      6.52 o
  -2   4   6     5767.61     5967.43     47.92 o
  -1   4   6      524.87      540.40      5.05 o
   0   4   6     1806.41     1766.60     14.97 o
   1   4   6     1343.89     1395.84     13.56 o
   2   4   6       58.47       71.38      1.79 o
   3   4   6      654.30      647.32      7.29 o
   4   4   6        0.67        2.72      1.13 o
   5   4   6      914.42      926.46     11.84 o
   6   4   6       14.61       13.87      2.82 o
   7   4   6        6.45        4.34      2.63 o
   8   4   6       16.95       16.00      3.41 o
   9   4   6        1.04        3.51      3.26 o
 -10   5   6        7.35       13.01      5.57 o
  -9   5   6        3.29        3.03      2.54 o
  -8   5   6      142.87      151.40     10.01 o
  -7   5   6        0.36       -1.91      1.97 o
  -6   5   6      369.78      384.07      6.20 o
  -5   5   6      131.57      128.60      3.13 o
  -4   5   6      349.03      360.79      5.02 o
  -3   5   6      570.57      601.97      6.48 o
  -2   5   6     1629.23     1652.46     14.28 o
  -1   5   6      957.00      935.65      8.41 o
   0   5   6       71.63       78.73      1.58 o
   1   5   6      421.21      428.10      4.49 o
   2   5   6      109.53       90.83      2.75 o
   3   5   6       12.46       12.78      1.08 o
   4   5   6       90.69       89.21      2.70 o
   5   5   6      843.21      819.20     10.74 o
   6   5   6       13.05       17.02      2.82 o
   7   5   6       64.26       61.90      4.58 o
   8   5   6        5.34        5.48      2.82 o
   9   5   6        3.60        2.48      3.26 o
 -10   6   6        0.15        5.57      5.57 o
  -9   6   6        0.00       -2.27      2.27 o
  -8   6   6        8.49        8.53      2.72 o
  -7   6   6        1.93        0.54      2.06 o
  -6   6   6       27.95       39.26      2.46 o
  -5   6   6       61.57       69.16      2.52 o
  -4   6   6       15.61       13.94      1.26 o
  -3   6   6     1064.34     1069.61     10.29 o
  -2   6   6        0.59        1.34      0.71 o
  -1   6   6      955.79     1051.85      9.36 o
   0   6   6      659.73      771.75      7.65 o
   1   6   6     2129.77     2193.82     21.32 o
   2   6   6      764.13      795.23      8.47 o
   3   6   6       41.60       55.78      2.55 o
   4   6   6       24.73       24.87      2.48 o
   5   6   6       49.86       42.05      2.49 o
   6   6   6      112.51      114.73      4.62 o
   7   6   6      108.69       92.90      5.20 o
   8   6   6        0.94        3.14      2.82 o
   9   6   6        2.45        6.19      4.95 o
  -9   7   6       12.15        9.60      3.94 o
  -8   7   6        4.99        2.19      2.45 o
  -7   7   6      332.62      344.41      8.31 o
  -6   7   6     1048.90     1034.37     19.51 o
  -5   7   6      285.11      302.93      4.78 o
  -4   7   6        0.69        2.46      1.09 o
  -3   7   6        0.36        0.52      0.80 o
  -2   7   6       15.65        9.33      0.89 o
  -1   7   6     1416.24     1443.01     12.43 o
   0   7   6     1124.14     1190.51     11.80 o
   1   7   6       87.79       92.55      1.64 o
   2   7   6       43.79       49.39      1.36 o
   3   7   6      591.66      572.10      6.97 o
   4   7   6      101.96      104.14      2.89 o
   5   7   6       83.30       93.27      5.61 o
   6   7   6        3.52        3.08      2.09 o
   7   7   6        7.35       15.71      3.07 o
   8   7   6       13.48       16.72      4.95 o
   9   7   6        2.05       -2.48      4.34 o
  -9   8   6        1.47        1.43      5.88 o
  -8   8   6       16.89       10.62      8.67 o
  -7   8   6       66.78       67.97      3.90 o
  -6   8   6       57.10       55.03      3.02 o
  -5   8   6       61.39       65.04      2.24 o
  -4   8   6       42.83       38.71      1.70 o
  -3   8   6      335.08      350.28      4.56 o
  -2   8   6     2068.06     2099.35     18.79 o
  -1   8   6      855.68      832.42      7.70 o
   0   8   6     1230.46     1206.84     12.01 o
   1   8   6      567.95      554.88      5.92 o
   2   8   6      605.82      611.60      6.10 o
   3   8   6       48.36       49.26      1.72 o
   4   8   6      175.13      169.96      3.64 o
   5   8   6      148.12      140.14      4.90 o
   6   8   6       38.66       38.24      3.00 o
   7   8   6       12.93       16.56      3.07 o
   8   8   6        1.09       -3.72      3.72 o
   9   8   6        0.76       -4.34      4.34 o
  -9   9   6        0.09       -4.34      4.64 o
  -8   9   6       19.58       25.80      4.38 o
  -7   9   6       99.54      101.71      6.13 o
  -6   9   6      712.44      693.94     11.36 o
  -5   9   6       48.59       41.08      2.75 o
  -4   9   6       54.94       53.22      1.96 o
  -3   9   6        1.01        0.48      0.97 o
  -2   9   6       19.60       36.70      1.39 o
  -1   9   6     2792.09     2891.49     23.84 o
   0   9   6      298.22      277.86      3.63 o
   1   9   6      650.36      618.13      6.87 o
   2   9   6       49.85       48.70      1.28 o
   3   9   6       14.84       15.54      1.13 o
   4   9   6       68.05       74.55      3.06 o
   5   9   6        1.39        3.15      1.80 o
   6   9   6       28.02       35.23      2.89 o
   7   9   6       59.35       47.07      6.19 o
   8   9   6        0.39        1.24      4.34 o
   9   9   6       27.32       21.06      6.19 o
  -9  10   6        3.55        3.03      3.87 o
  -8  10   6        8.65        4.34      3.70 o
  -7  10   6       20.17       20.41      7.43 o
  -6  10   6       12.26        8.91      2.18 o
  -5  10   6        0.25       -1.82      1.82 o
  -4  10   6        9.58       10.01      1.29 o
  -3  10   6        7.39        7.57      1.19 o
  -2  10   6       21.67       26.50      1.27 o
  -1  10   6      368.26      368.92      4.21 o
   0  10   6      611.57      577.33      6.26 o
   1  10   6      144.06      139.11      2.74 o
   2  10   6       33.23       30.69      1.26 o
   3  10   6      161.15      164.19      3.00 o
   4  10   6      171.41      165.83      5.09 o
   5  10   6        3.41        4.14      1.90 o
   6  10   6       16.21       17.81      3.70 o
   7  10   6       12.23       15.48      4.95 o
   8  10   6       13.24       17.96      5.57 o
   9  10   6       12.02       19.82      6.19 o
  -9  11   6        0.76       -1.59      5.26 o
  -8  11   6        3.39       -2.82      2.82 o
  -7  11   6        4.97        1.86      5.57 o
  -6  11   6       44.69       49.13      4.58 o
  -5  11   6       59.59       55.47      3.14 o
  -4  11   6      158.61      163.64      3.30 o
  -3  11   6        9.94       16.59      1.20 o
  -2  11   6       38.40       45.51      2.02 o
  -1  11   6     1067.23     1044.40      9.54 o
   0  11   6      220.98      226.87      3.29 o
   1  11   6      409.48      413.11      5.74 o
   2  11   6        0.44        1.10      0.87 o
   3  11   6       71.21       76.02      2.04 o
   4  11   6       68.25       57.24      5.19 o
   5  11   6       90.66       81.49     10.22 o
   6  11   6        1.39       -1.52      2.63 o
   7  11   6       68.31       74.06      5.64 o
   8  11   6        0.83        3.10      4.34 o
  -9  12   6        0.83        1.65      4.64 o
  -8  12   6        0.48       -1.61      3.72 o
  -7  12   6       10.72        8.96      3.70 o
  -6  12   6        7.85       10.79      5.88 o
  -5  12   6      167.11      133.93      5.55 o
  -4  12   6       97.68      101.35      3.53 o
  -3  12   6      566.90      582.86      6.80 o
  -2  12   6      221.25      225.56      3.75 o
  -1  12   6       13.25       13.77      1.03 o
   0  12   6       42.87       39.24      1.43 o
   1  12   6      185.92      204.82      3.64 o
   2  12   6       22.17       24.53      1.49 o
   3  12   6        6.89        5.90      1.26 o
   4  12   6        4.57        6.05      3.41 o
   5  12   6       27.44       22.65      3.87 o
   6  12   6       19.42       13.95      3.42 o
   7  12   6        7.41       19.93      4.01 o
   8  12   6        2.86        9.29      4.95 o
  -9  13   6       17.83       22.90      5.02 o
  -8  13   6        5.63        5.39      3.70 o
  -7  13   6       23.39       23.81      4.14 o
  -6  13   6       38.53       34.34      4.31 o
  -5  13   6       80.40       75.22      6.05 o
  -4  13   6       92.92      104.06      4.82 o
  -3  13   6       25.25       34.57      1.68 o
  -2  13   6      108.00       88.04      2.74 o
  -1  13   6        0.00        0.83      0.80 o
   0  13   6       24.54       23.87      1.28 o
   1  13   6       28.20       28.01      1.79 o
   2  13   6      127.27      113.59      2.60 o
   3  13   6        1.39        3.14      3.10 o
   4  13   6      130.82      145.93      7.43 o
   5  13   6        6.32        8.79      3.09 o
   6  13   6        8.72       10.46      3.72 o
   7  13   6       39.85       41.21      4.91 o
   8  13   6       19.80       13.63      5.57 o
  -8  14   6        5.16        7.16      3.87 o
  -7  14   6        9.09       13.30      3.70 o
  -6  14   6       17.37       18.68      3.87 o
  -5  14   6       35.27       36.48      3.54 o
  -4  14   6        8.60        1.13      2.31 o
  -3  14   6        0.27        1.38      1.63 o
  -2  14   6      229.94      221.73      5.38 o
  -1  14   6        3.22        1.73      0.88 o
   0  14   6      908.08      915.35      9.91 o
   1  14   6       67.50       52.59      2.15 o
   2  14   6      110.20      128.98      4.20 o
   3  14   6        5.39        5.22      2.71 o
   4  14   6       61.09       58.35      4.91 o
   5  14   6       72.01       69.91      7.74 o
   6  14   6       12.36       15.48      3.87 o
   7  14   6        0.13        5.61      6.19 o
   8  14   6        8.92        8.05      5.57 o
  -8  15   6       21.01       18.68      4.58 o
  -7  15   6       21.80       23.31      4.31 o
  -6  15   6        0.08       -2.97      2.97 o
  -5  15   6       76.15       65.78      4.27 o
  -4  15   6       75.26       77.10      7.52 o
  -3  15   6        1.08        1.93      2.32 o
  -2  15   6      376.59      349.57      6.03 o
  -1  15   6      289.62      308.73      4.00 o
   0  15   6       74.31       72.50      2.40 o
   1  15   6      415.25      402.62      7.06 o
   2  15   6      117.50      116.94      4.04 o
   3  15   6       32.55       30.69      4.34 o
   4  15   6      202.72      212.07      8.63 o
   5  15   6      161.04      162.26     13.01 o
   6  15   6        1.97        1.74      3.42 o
   7  15   6        0.48       -1.39      3.19 o
   8  15   6        0.09       -4.34      4.34 o
  -8  16   6       19.61       18.14      4.46 o
  -7  16   6        7.74        4.44      3.70 o
  -6  16   6        0.23       -1.42      2.97 o
  -5  16   6       16.30       12.95      3.00 o
  -4  16   6        9.48       11.20      3.00 o
  -3  16   6      576.39      545.35     11.74 o
  -2  16   6      296.81      328.39      6.58 o
  -1  16   6      201.18      221.91      4.40 o
   0  16   6      968.68      961.88     11.10 o
   1  16   6        6.03        6.82      2.06 o
   2  16   6       67.06       74.02      4.78 o
   3  16   6       76.10       85.97      5.61 o
   4  16   6        2.93        5.33      4.95 o
   5  16   6       56.06       52.33      5.04 o
   6  16   6        0.16       -3.09      3.09 o
   7  16   6        7.62       10.14      4.01 o
  -8  17   6        4.56        7.12      4.31 o
  -7  17   6        0.85       -0.31      7.12 o
  -6  17   6        1.02        0.81      5.88 o
  -5  17   6       47.97       56.04      4.75 o
  -4  17   6        4.08        2.12      2.68 o
  -3  17   6       18.76       15.04      2.82 o
  -2  17   6       59.02       51.05      3.16 o
  -1  17   6      603.98      586.55      8.00 o
   0  17   6        7.93        9.01      2.04 o
   1  17   6      210.70      214.82      5.69 o
   2  17   6        2.66       -1.95      2.71 o
   3  17   6      121.49      110.55      6.07 o
   4  17   6       68.99       70.35      5.15 o
   5  17   6        0.34        6.50      3.66 o
   6  17   6        0.37        2.22      3.55 o
   7  17   6       19.21       21.33      4.58 o
  -7  18   6       17.86       16.65      4.95 o
  -6  18   6        0.83       -2.73      3.26 o
  -5  18   6        0.04       -2.48      3.09 o
  -4  18   6        4.21        0.49      4.35 o
  -3  18   6       39.88       33.91      3.43 o
  -2  18   6      251.00      226.62      6.07 o
  -1  18   6       80.47       73.55      5.18 o
   0  18   6        0.00       -3.09      6.13 o
   1  18   6        9.03        0.01      2.36 o
   2  18   6       59.18       60.63      4.69 o
   3  18   6      256.67      245.95      9.17 o
   4  18   6        2.97       10.56      6.19 o
   5  18   6       48.01       46.98      9.29 o
   6  18   6       33.05       26.81      4.69 o
   7  18   6       12.20       17.08      4.91 o
  -7  19   6        2.85        9.71      4.14 o
  -6  19   6        2.53        1.86      3.87 o
  -5  19   6        0.82       -1.24      4.34 o
  -4  19   6        3.59        5.37      3.31 o
  -3  19   6        4.44        0.78      2.77 o
  -2  19   6       11.52       10.03      4.31 o
  -1  19   6       49.20       51.24      4.42 o
   0  19   6        0.01       -0.03      2.94 o
   1  19   6       15.50       15.16      4.64 o
   2  19   6        0.15       -3.67      5.57 o
   3  19   6        0.18        0.37      3.09 o
   4  19   6        0.04        4.95      3.19 o
   5  19   6        1.43       10.43      4.01 o
   6  19   6        5.97        1.14      3.66 o
  -7  20   6        4.33       -0.55      3.87 o
  -6  20   6        6.24        4.95      3.87 o
  -5  20   6        2.28       -1.63      3.42 o
  -4  20   6        0.28       -1.16      2.82 o
  -3  20   6       25.01       22.32      3.25 o
  -2  20   6      124.02      102.67      7.14 o
  -1  20   6      129.15      136.98      9.29 o
   0  20   6       86.53       79.45      6.40 o
   1  20   6       38.88       39.03      5.04 o
   2  20   6       18.06       21.68      7.43 o
   3  20   6      234.97      234.17      9.62 o
   4  20   6       13.02        7.79      3.74 o
   5  20   6       44.72       44.46      5.25 o
   6  20   6        4.42        9.35      4.95 o
  -6  21   6       20.07       23.66      4.95 o
  -5  21   6       15.47       11.93      6.81 o
  -4  21   6       11.05        8.49      3.20 o
  -3  21   6        0.01       -1.89      4.01 o
  -2  21   6       24.68       27.00      4.91 o
  -1  21   6      166.38      180.99      9.52 o
   0  21   6       29.46       26.43      5.04 o
   1  21   6       54.85       57.75      5.88 o
   2  21   6       10.77       16.10      7.43 o
   3  21   6        0.70       -3.72      6.19 o
   4  21   6       35.68       43.07     10.22 o
   5  21   6       77.82       85.90      6.64 o
   6  21   6       10.18        6.08      4.22 o
  -6  22   6        7.25        6.81      6.19 o
  -5  22   6       26.86       29.11      8.05 o
  -4  22   6        9.97        6.50      4.82 o
  -3  22   6        2.49       10.25      4.76 o
  -2  22   6        5.25        5.13      4.46 o
  -1  22   6       19.11       14.68      4.91 o
   0  22   6      104.46       97.23      7.29 o
   1  22   6        8.06       -0.62      6.81 o
   2  22   6        2.70       -6.19      6.19 o
   3  22   6       35.02       29.11      8.67 o
   4  22   6       43.41       53.26      9.91 o
   5  22   6        3.65        2.22      3.74 o
  -5  23   6        0.11        3.10      6.81 o
  -4  23   6       51.39       56.36      9.29 o
  -3  23   6       33.24       35.23      9.91 o
  -2  23   6        2.74        8.45      4.76 o
  -1  23   6       18.82       19.25      5.04 o
   0  23   6       16.18       19.94      4.69 o
   1  23   6       14.42       14.24      8.05 o
   2  23   6       32.59       32.82      9.29 o
   3  23   6       12.19        8.05      7.43 o
   4  23   6        0.63        6.81      7.43 o
   5  23   6        6.09       -0.62      6.81 o
  -5  24   6       10.77       14.86      7.43 o
  -4  24   6        5.55        3.10      6.81 o
  -3  24   6        8.61       11.79      5.20 o
  -2  24   6       42.00       52.49     10.53 o
  -1  24   6        3.53       12.68      4.91 o
   0  24   6       10.16       28.12      6.81 o
   1  24   6       15.17       24.15      8.67 o
   2  24   6        3.26        7.43      8.05 o
   3  24   6        8.48       21.06      9.29 o
   4  24   6        0.61       -3.72      7.43 o
  -4  25   6        1.34        3.10      6.81 o
  -3  25   6        0.48        2.53      4.91 o
  -2  25   6        9.02       12.51      9.29 o
  -1  25   6        7.90        1.32      4.64 o
   0  25   6       10.03       15.63      5.36 o
   1  25   6       51.09       58.84     11.15 o
   2  25   6       31.21       31.59      9.91 o
   3  25   6        0.00       -6.19      6.19 o
   4  25   6       14.12        9.91      8.05 o
  -3  26   6       18.67        9.62      5.64 o
  -2  26   6       14.18       10.72      5.64 o
  -1  26   6       14.59        8.93      7.74 o
   0  26   6        0.23       -7.43      7.43 o
   1  26   6        5.57        0.00      8.05 o
   2  26   6        2.38       11.15      9.29 o
   3  26   6        0.12       -3.10      8.05 o
  -2  27   6        6.50       16.72      5.80 o
  -1  27   6        0.71        0.77      5.04 o
   0  27   6        0.00       -8.05      8.05 o
   1  27   6        8.49       14.86      9.29 o
   2  27   6        7.32        8.05      8.67 o
 -10   1   7        1.79       -2.79      3.50 o
  -9   1   7        0.12        3.72      3.72 o
  -8   1   7        3.04        3.78      1.84 o
  -7   1   7      172.97      168.23      4.16 o
  -6   1   7      703.86      731.03      8.38 o
  -5   1   7      140.35      140.36      2.66 o
  -4   1   7      196.24      192.90      2.69 o
  -3   1   7     2280.49     2530.31     21.42 o
  -2   1   7     8001.31     8157.13     62.07 o
  -1   1   7       18.05       18.66      0.93 o
   0   1   7     1861.97     1779.50     14.91 o
   1   1   7      551.84      527.09      6.73 o
   2   1   7      946.99     1033.09     10.73 o
   3   1   7      493.01      497.82      6.14 o
   4   1   7       51.24       51.06      2.16 o
   5   1   7      278.74      262.91      6.41 o
   6   1   7       11.56        9.82      2.52 o
   7   1   7        3.19        1.91      5.26 o
   8   1   7        0.25       -2.48      3.10 o
   9   1   7        0.21        1.57      4.34 o
 -10   2   7       13.50       13.27      4.14 o
  -9   2   7      139.10      149.63      7.65 o
  -8   2   7       32.59       40.25      2.91 o
  -7   2   7      337.32      327.20      6.44 o
  -6   2   7     1258.05     1245.35     11.82 o
  -5   2   7      858.02      862.47      8.52 o
  -4   2   7        8.53       10.68      0.96 o
  -3   2   7       44.21       50.16      1.50 o
  -2   2   7     1020.50     1013.81      9.30 o
  -1   2   7       81.67       86.86      1.78 o
   0   2   7      104.17       94.98      1.85 o
   1   2   7       87.00       94.01      2.04 o
   2   2   7       49.20       45.82      2.67 o
   3   2   7       95.80       91.35      2.43 o
   4   2   7       98.19      123.06      3.77 o
   5   2   7      179.55      176.91      4.29 o
   6   2   7        6.21        4.57      2.38 o
   7   2   7        8.32       11.29      3.10 o
   8   2   7        6.89        4.64      3.07 o
   9   2   7       42.27       53.22      5.46 o
 -10   3   7       13.72       20.92      4.38 o
  -9   3   7        3.19        4.13      2.86 o
  -8   3   7       99.57      104.57      5.01 o
  -7   3   7      136.39      155.97      3.82 o
  -6   3   7       28.57       38.55      2.82 o
  -5   3   7      364.90      371.66      4.71 o
  -4   3   7        0.35        1.51      0.90 o
  -3   3   7      320.64      283.74      3.48 o
  -2   3   7     1052.22     1055.34      9.22 o
  -1   3   7      347.35      373.38      4.43 o
   0   3   7        0.32        2.48      0.56 o
   1   3   7        6.61        8.29      0.85 o
   2   3   7      103.84      113.75      2.38 o
   3   3   7     2179.52     2192.77     21.02 o
   4   3   7       78.36       73.81      2.61 o
   5   3   7      377.64      374.85      6.39 o
   6   3   7       26.14       25.39      3.50 o
   7   3   7        1.89       -0.96      2.38 o
   8   3   7        6.19        3.41      3.07 o
   9   3   7       19.84       23.57      5.88 o
 -10   4   7        6.51        3.13      3.70 o
  -9   4   7       79.08       88.84      6.62 o
  -8   4   7      123.78      124.35      4.84 o
  -7   4   7      145.09      149.52      4.55 o
  -6   4   7     2595.28     2481.42     25.34 o
  -5   4   7      231.18      237.51      3.99 o
  -4   4   7       77.49       65.78      2.01 o
  -3   4   7      486.68      481.87      5.58 o
  -2   4   7       27.26       35.18      1.29 o
  -1   4   7        8.97        5.81      0.91 o
   0   4   7      855.71      876.16      8.18 o
   1   4   7      440.74      453.16      5.87 o
   2   4   7      709.27      654.65      7.40 o
   3   4   7        2.34        3.65      1.01 o
   4   4   7      113.28       97.35      3.07 o
   5   4   7       99.05       89.12      3.19 o
   6   4   7       85.28       69.05      4.58 o
   7   4   7        0.89       -1.55      2.19 o
   8   4   7       37.18       24.12      3.70 o
   9   4   7       21.13       29.36      4.38 o
 -10   5   7        2.50       -5.57      5.57 o
  -9   5   7        0.07       -2.31      2.31 o
  -8   5   7        2.71       -1.95      2.27 o
  -7   5   7      246.55      243.19      6.15 o
  -6   5   7       82.87      102.61      8.09 o
  -5   5   7       43.98       41.70      1.84 o
  -4   5   7        0.49       -0.87      0.87 o
  -3   5   7      192.30      198.44      2.93 o
  -2   5   7     1871.66     2044.07     18.35 o
  -1   5   7      184.09      198.61      2.72 o
   0   5   7      249.78      221.32      2.96 o
   1   5   7      191.59      207.20      2.83 o
   2   5   7       19.15       13.53      1.06 o
   3   5   7       69.06       84.21      2.33 o
   4   5   7      160.96      142.97      3.45 o
   5   5   7      380.84      364.01      7.40 o
   6   5   7      121.53      119.37      5.90 o
   7   5   7        7.99        2.70      2.38 o
   8   5   7        0.21        1.24      2.82 o
   9   5   7        5.40        7.69      3.70 o
  -9   6   7        0.70       -2.51      2.86 o
  -8   6   7        2.17       -0.19      3.17 o
  -7   6   7        9.22        9.80      2.32 o
  -6   6   7        0.98        1.93      1.83 o
  -5   6   7        6.08        5.09      1.40 o
  -4   6   7        9.55       16.70      1.32 o
  -3   6   7     1317.30     1285.88     11.69 o
  -2   6   7       20.45       25.20      1.18 o
  -1   6   7      805.55      851.73      7.96 o
   0   6   7      335.46      347.40      4.03 o
   1   6   7      115.78      133.27      2.22 o
   2   6   7      126.85      116.23      4.44 o
   3   6   7      226.93      248.74      4.06 o
   4   6   7      380.24      358.99      5.95 o
   5   6   7      370.48      387.74      9.77 o
   6   6   7      228.53      199.51      7.22 o
   7   6   7        6.61        7.10      2.82 o
   8   6   7        2.88        2.67      2.82 o
   9   6   7        5.40        1.86      4.95 o
  -9   7   7        6.19        4.95      3.05 o
  -8   7   7        6.19        2.22      2.72 o
  -7   7   7       42.31       34.97      2.88 o
  -6   7   7        0.01       -1.88      1.88 o
  -5   7   7      346.63      349.09      6.30 o
  -4   7   7       82.60       79.25      2.26 o
  -3   7   7      325.25      282.49      3.90 o
  -2   7   7       64.60       62.33      1.76 o
  -1   7   7      165.25      179.76      2.66 o
   0   7   7      913.55      832.12      8.87 o
   1   7   7      323.63      337.85      4.38 o
   2   7   7      874.25      867.07      8.80 o
   3   7   7       58.79       61.98      1.98 o
   4   7   7        0.26        2.80      1.22 o
   5   7   7      121.63      105.81      4.26 o
   6   7   7        8.71       11.42      2.45 o
   7   7   7       15.90       14.43      3.26 o
   8   7   7        0.02       -3.72      3.72 o
   9   7   7        2.27        8.05      5.57 o
  -9   8   7        1.67       -4.95      4.95 o
  -8   8   7       21.07       19.25      3.94 o
  -7   8   7        4.58        4.24      2.27 o
  -6   8   7        5.59       -0.62      1.95 o
  -5   8   7      336.36      316.83      7.38 o
  -4   8   7      370.23      339.30      6.46 o
  -3   8   7       11.83       12.32      1.10 o
  -2   8   7       14.92       11.51      0.98 o
  -1   8   7       32.85       39.61      1.30 o
   0   8   7      127.88      112.48      2.36 o
   1   8   7      612.62      669.33      7.12 o
   2   8   7      170.01      174.09      2.60 o
   3   8   7       18.96       20.34      1.56 o
   4   8   7       86.50       80.86      3.32 o
   5   8   7       15.59       16.71      2.52 o
   6   8   7      225.96      237.12      6.80 o
   7   8   7       51.99       55.00      4.58 o
   8   8   7       11.46       14.86      5.57 o
  -9   9   7        0.72       -3.72      3.72 o
  -8   9   7        0.03       -1.73      3.26 o
  -7   9   7       76.80       69.03      5.46 o
  -6   9   7        2.79        5.54      2.20 o
  -5   9   7      547.23      560.73     10.26 o
  -4   9   7       75.27       83.06      2.46 o
  -3   9   7       94.27      101.59      2.27 o
  -2   9   7      190.46      192.16      3.08 o
  -1   9   7      385.53      389.05      4.44 o
   0   9   7      614.97      587.24      6.84 o
   1   9   7       12.38       13.76      1.20 o
   2   9   7       89.35      100.98      1.95 o
   3   9   7      203.18      203.75      3.68 o
   4   9   7      121.21      122.95      5.62 o
   5   9   7       21.44       23.93      3.60 o
   6   9   7        6.86       12.41      2.62 o
   7   9   7        9.73       14.86      4.95 o
   8   9   7        5.73       10.53      4.95 o
  -9  10   7        1.24       -0.31      3.50 o
  -8  10   7        0.17       -3.22      3.26 o
  -7  10   7        2.94        4.71      3.72 o
  -6  10   7        0.16       -1.77      1.99 o
  -5  10   7        6.86        3.66      1.99 o
  -4  10   7       98.82       95.15      2.51 o
  -3  10   7       21.41       17.84      1.29 o
  -2  10   7       34.15       37.60      2.19 o
  -1  10   7       17.79       25.63      1.21 o
   0  10   7      128.00      122.75      2.57 o
   1  10   7       71.85       68.88      2.17 o
   2  10   7       43.15       45.81      1.40 o
   3  10   7       91.22       99.51      2.58 o
   4  10   7      170.18      167.29      5.42 o
   5  10   7        0.47        1.16      2.06 o
   6  10   7       62.58       68.79      9.60 o
   7  10   7       39.08       47.07      6.81 o
   8  10   7        7.26        3.10      4.34 o
  -9  11   7        1.26        0.87      3.70 o
  -8  11   7        1.13       -0.74      3.42 o
  -7  11   7        4.33        2.60      3.26 o
  -6  11   7        0.23       -0.16      2.36 o
  -5  11   7        0.42       -1.88      1.88 o
  -4  11   7       28.99       29.29      1.72 o
  -3  11   7       28.85       29.34      2.58 o
  -2  11   7      164.71      151.73      2.94 o
  -1  11   7       65.10       67.04      1.74 o
   0  11   7       18.52       16.47      1.31 o
   1  11   7        6.54        5.69      1.01 o
   2  11   7       21.41       20.92      1.28 o
   3  11   7      392.60      403.45      6.65 o
   4  11   7       14.99       13.20      2.38 o
   5  11   7        1.18        0.27      2.97 o
   6  11   7        2.51        6.08      3.42 o
   7  11   7        0.89        6.19      4.34 o
   8  11   7        1.83       -0.62      4.34 o
  -9  12   7        0.00       -3.70      3.70 o
  -8  12   7        3.78        7.43      3.94 o
  -7  12   7        2.75        3.56      3.42 o
  -6  12   7       35.00       32.69      3.62 o
  -5  12   7       40.51       31.48      3.25 o
  -4  12   7      384.78      353.07      6.91 o
  -3  12   7       60.92       64.18      3.10 o
  -2  12   7      365.27      351.44      4.95 o
  -1  12   7        8.44        5.71      0.97 o
   0  12   7        9.05        7.47      1.05 o
   1  12   7       18.51       18.77      1.50 o
   2  12   7      492.59      503.26      6.52 o
   3  12   7      148.00      146.99      3.88 o
   4  12   7      350.79      326.02     10.56 o
   5  12   7       42.75       48.49      4.46 o
   6  12   7        4.19       -1.77      2.97 o
   7  12   7        5.93        4.95      4.34 o
   8  12   7        5.99       -1.24      4.95 o
  -9  13   7        7.20       11.15      6.81 o
  -8  13   7       27.63       27.97      7.43 o
  -7  13   7        0.28        1.40      3.26 o
  -6  13   7       36.89       30.57      3.64 o
  -5  13   7      303.93      314.77      8.56 o
  -4  13   7       43.22       42.85      3.53 o
  -3  13   7      316.61      308.61      4.92 o
  -2  13   7       82.67       68.37      2.38 o
  -1  13   7      389.91      384.70      4.64 o
   0  13   7      285.17      279.83      4.25 o
   1  13   7      134.42      123.68      3.15 o
   2  13   7        0.16        0.31      1.12 o
   3  13   7       36.19       26.82      3.74 o
   4  13   7        0.24       -2.26      2.26 o
   5  13   7        0.32       -0.44      2.71 o
   6  13   7        6.29        8.20      3.55 o
   7  13   7        1.31        3.50      3.55 o
   8  13   7        0.01       -0.62      4.34 o
  -8  14   7       11.71        7.24      4.14 o
  -7  14   7        1.92        5.94      3.70 o
  -6  14   7        0.73       -3.05      4.64 o
  -5  14   7        1.01        4.55      2.68 o
  -4  14   7        4.58        1.20      2.52 o
  -3  14   7       64.49       65.96      3.43 o
  -2  14   7       80.48       74.47      2.32 o
  -1  14   7       24.91       26.73      1.39 o
   0  14   7       66.21       63.09      2.10 o
   1  14   7      361.98      353.48      7.06 o
   2  14   7       96.94       75.75      9.60 o
   3  14   7       21.69       18.57      3.66 o
   4  14   7        0.05       -1.33      2.71 o
   5  14   7       11.27        3.34      3.09 o
   6  14   7        6.62        5.46      3.55 o
   7  14   7        4.16        3.27      3.66 o
   8  14   7       20.58       21.68      6.81 o
  -8  15   7        2.29       -0.80      3.70 o
  -7  15   7        8.40        8.67      8.36 o
  -6  15   7       20.18       16.83      4.03 o
  -5  15   7       80.38       82.53      4.64 o
  -4  15   7      103.56       94.39      5.61 o
  -3  15   7       32.80       29.25      3.20 o
  -2  15   7      246.12      230.60      4.84 o
  -1  15   7       20.37       22.17      1.51 o
   0  15   7      300.27      266.24      5.24 o
   1  15   7      248.90      242.55      5.03 o
   2  15   7        3.02       -1.65      2.77 o
   3  15   7       43.35       62.11      5.15 o
   4  15   7       11.94        1.95      2.71 o
   5  15   7       12.81       15.03      3.66 o
   6  15   7        1.23       -0.70      3.19 o
   7  15   7        0.93       -0.45      3.66 o
  -8  16   7       17.96       22.24      4.76 o
  -7  16   7       11.61       17.87      4.64 o
  -6  16   7        0.31       -1.95      2.82 o
  -5  16   7        0.57        0.36      2.62 o
  -4  16   7        5.77        6.64      2.96 o
  -3  16   7      215.86      231.73      7.17 o
  -2  16   7        9.12        6.13      1.75 o
  -1  16   7       87.10       94.00      3.36 o
   0  16   7       84.41       90.24      2.96 o
   1  16   7      193.86      179.62     14.57 o
   2  16   7       33.26       25.37      4.03 o
   3  16   7        1.13        0.85      4.34 o
   4  16   7       10.07       11.34      4.64 o
   5  16   7       30.53       27.25      4.58 o
   6  16   7        0.85        3.02      3.55 o
   7  16   7        8.10       13.54      4.46 o
  -8  17   7        2.43        5.25      4.14 o
  -7  17   7       13.90       14.86      6.50 o
  -6  17   7        6.18        1.01      6.81 o
  -5  17   7       28.42       33.22      5.02 o
  -4  17   7       19.34       22.57      3.43 o
  -3  17   7       23.69       20.87      3.20 o
  -2  17   7        1.62        0.66      2.33 o
  -1  17   7      146.23      143.18      4.01 o
   0  17   7      266.08      272.01      6.55 o
   1  17   7      108.96      103.77      4.75 o
   2  17   7      104.15       99.16      5.72 o
   3  17   7       64.18       51.05      4.69 o
   4  17   7       16.73       15.48      3.74 o
   5  17   7       41.84       52.41      5.88 o
   6  17   7        0.01        2.99      3.66 o
   7  17   7       32.27       37.30      5.49 o
  -7  18   7        8.88       16.67      7.43 o
  -6  18   7       40.13       40.59      5.20 o
  -5  18   7        1.06       -2.68      2.68 o
  -4  18   7      234.96      252.23     15.73 o
  -3  18   7       46.92       49.51      5.25 o
  -2  18   7        0.73       -2.28      2.57 o
  -1  18   7        2.34        2.08      2.20 o
   0  18   7      233.89      249.23     11.89 o
   1  18   7       33.70       34.55      3.05 o
   2  18   7        0.02       -3.39      5.26 o
   3  18   7        3.05        5.61      3.26 o
   4  18   7        0.49       -3.19      3.19 o
   5  18   7        0.31       -2.00      3.55 o
   6  18   7        0.26       -3.55      3.55 o
   7  18   7        3.26        3.72      7.43 o
  -7  19   7        5.84        1.10      3.87 o
  -6  19   7        4.93        0.91      3.70 o
  -5  19   7        2.74        3.22      3.26 o
  -4  19   7       10.86       11.19      3.28 o
  -3  19   7       61.33       60.76      4.40 o
  -2  19   7      135.68      119.17      7.58 o
  -1  19   7       38.19       29.98      8.05 o
   0  19   7      154.28      165.58      8.47 o
   1  19   7       38.76       35.21      7.74 o
   2  19   7      203.05      204.00      8.44 o
   3  19   7      112.54      115.84      6.75 o
   4  19   7        4.23        1.20      6.81 o
   5  19   7       26.73       16.93      6.81 o
   6  19   7        5.81        6.44      4.12 o
  -7  20   7        1.39        1.18      4.31 o
  -6  20   7       13.06       14.68      5.57 o
  -5  20   7        2.30       -1.55      3.42 o
  -4  20   7        3.24        0.28      2.76 o
  -3  20   7       12.19       20.96      4.91 o
  -2  20   7        1.01       -3.87      3.87 o
  -1  20   7        1.19        0.52      5.26 o
   0  20   7       48.21       59.89     13.32 o
   1  20   7      120.43      106.52     11.77 o
   2  20   7       46.63       29.73      8.67 o
   3  20   7       44.50       41.79      6.19 o
   4  20   7        4.85        5.20      5.26 o
   5  20   7       12.88       18.66      4.69 o
   6  20   7       13.13       19.86      5.04 o
  -6  21   7        1.82       -3.70      3.70 o
  -5  21   7        0.15       -3.17      3.42 o
  -4  21   7        0.22        1.41      5.26 o
  -3  21   7        6.67        4.60      4.46 o
  -2  21   7        7.75        8.85      4.46 o
  -1  21   7       43.08       31.59      5.36 o
   0  21   7      131.82      126.06      7.88 o
   1  21   7       45.39       42.11      9.91 o
   2  21   7        2.28        9.29      7.43 o
   3  21   7        9.94       14.24      8.05 o
   4  21   7        2.32        7.74      3.82 o
   5  21   7       61.21       53.06      6.07 o
  -6  22   7        0.00       -0.66      3.70 o
  -5  22   7        2.85        1.24      5.57 o
  -4  22   7        0.18        1.21      6.50 o
  -3  22   7        0.04       -0.77      4.31 o
  -2  22   7       12.17       11.83     11.46 o
  -1  22   7        4.57        3.78      4.01 o
   0  22   7       64.77       69.77      6.53 o
   1  22   7       70.48       69.36     11.15 o
   2  22   7        8.63       14.86      8.05 o
   3  22   7        1.46        8.67      7.43 o
   4  22   7        0.12       -7.43      7.43 o
   5  22   7        0.39        1.80      4.34 o
  -5  23   7        2.48       11.15      6.81 o
  -4  23   7       11.85       21.09      6.08 o
  -3  23   7        8.61       19.68      5.64 o
  -2  23   7       10.82        3.21      4.76 o
  -1  23   7        3.53        1.73      4.12 o
   0  23   7        0.01        3.34      4.12 o
   1  23   7        1.37        6.19      7.43 o
   2  23   7        0.80        5.57      8.05 o
   3  23   7        5.82        1.24      6.81 o
   4  23   7        8.41       19.20      9.29 o
  -5  24   7        5.10       10.53      6.81 o
  -4  24   7       15.26       22.92      8.05 o
  -3  24   7       18.28       25.65      5.80 o
  -2  24   7        0.37       -0.39      4.76 o
  -1  24   7        1.88       -0.44      5.57 o
   0  24   7        0.80        6.52      4.91 o
   1  24   7        1.99       13.01      8.67 o
   2  24   7       20.92       17.34      9.29 o
   3  24   7       19.35       15.48      8.67 o
   4  24   7        0.14        4.34      8.05 o
  -4  25   7       15.28       19.20      8.05 o
  -3  25   7       12.75       16.79      6.08 o
  -2  25   7        0.16        7.95      5.36 o
  -1  25   7        0.01       -0.14      4.58 o
   0  25   7        9.01        0.62      7.43 o
   1  25   7       72.55       82.99     12.39 o
   2  25   7       28.46       34.68     10.53 o
   3  25   7        0.34        4.95      8.05 o
  -3  26   7        3.72        6.38      5.49 o
  -2  26   7        5.89        1.01      5.20 o
  -1  26   7        8.49        7.09      5.36 o
   0  26   7       37.04       47.07     11.15 o
   1  26   7       51.22       64.41     12.39 o
   2  26   7        0.06        0.62      8.67 o
  -1  27   7        0.26        5.62      5.64 o
   0  27   7        5.80        0.62      8.05 o
   1  27   7       14.18       14.86      9.91 o
  -9   0   8        8.44        0.00      4.34 o
  -8   0   8       32.35       45.07      3.68 o
  -7   0   8      243.59      237.49      7.23 o
  -6   0   8      582.24      606.00     10.90 o
  -5   0   8     1072.22     1037.28     19.00 o
  -4   0   8      534.39      529.87      8.21 o
  -3   0   8       71.26       79.13      2.71 o
  -2   0   8      785.80      824.52     11.33 o
  -1   0   8      801.62      770.56     10.67 o
   0   0   8      280.80      296.23      7.76 o
   1   0   8      186.17      195.86      4.59 o
   2   0   8      337.01      349.18      7.06 o
   3   0   8      215.10      237.86     10.10 o
   4   0   8     1584.12     1570.34     25.74 o
   5   0   8     2002.27     1952.42     96.00 o
   6   0   8       21.03       30.97      4.95 o
   7   0   8      260.57      274.98     13.63 o
   8   0   8        8.60        4.95      4.34 o
   9   0   8        2.36       -4.34      4.34 o
  -9   1   8        0.69       -3.26      3.26 o
  -8   1   8        1.97        2.04      2.09 o
  -7   1   8        0.10       -1.75      1.75 o
  -6   1   8       16.31       12.99      2.43 o
  -5   1   8        4.44        6.03      1.37 o
  -4   1   8       34.27       42.75      1.63 o
  -3   1   8       33.72       34.22      1.42 o
  -2   1   8        5.82        4.76      0.80 o
  -1   1   8       55.05       60.00      1.69 o
   0   1   8       95.99       99.34      2.71 o
   1   1   8        0.00        1.49      0.72 o
   2   1   8       23.75       27.15      1.39 o
   3   1   8       54.24       52.00      2.17 o
   4   1   8       78.55       91.02      5.21 o
   5   1   8        6.22       21.30      5.75 o
   6   1   8        0.04        1.63      2.48 o
   7   1   8       10.15        9.29      3.07 o
   8   1   8        0.66        2.14      4.34 o
   9   1   8        7.04        0.91      3.26 o
  -9   2   8        4.19       -1.06      2.36 o
  -8   2   8        0.03       -1.19      1.96 o
  -7   2   8       56.76       50.21      3.47 o
  -6   2   8      410.89      404.69      6.29 o
  -5   2   8        0.00       -0.67      1.16 o
  -4   2   8       13.66        9.14      1.16 o
  -3   2   8       36.16       47.16      1.47 o
  -2   2   8       36.56       39.58      1.27 o
  -1   2   8      639.87      673.71      6.70 o
   0   2   8       95.91       87.62      1.78 o
   1   2   8      298.07      271.40      3.98 o
   2   2   8       76.86       79.22      2.10 o
   3   2   8        3.26        6.88      1.14 o
   4   2   8        0.09        1.58      1.35 o
   5   2   8     1293.43     1329.88     20.11 o
   6   2   8       74.52       89.61      6.19 o
   7   2   8       49.66       41.86      4.38 o
   8   2   8        0.18        1.24      3.72 o
   9   2   8        6.49        6.81      3.50 o
  -9   3   8       12.33       19.28      2.99 o
  -8   3   8       63.62       54.26      3.30 o
  -7   3   8      131.89      148.51      4.50 o
  -6   3   8      188.94      200.96      4.35 o
  -5   3   8      606.49      595.82      7.42 o
  -4   3   8        4.79        9.28      2.22 o
  -3   3   8       35.83       49.53      1.52 o
  -2   3   8       16.00        9.89      1.05 o
  -1   3   8      738.82      740.53      7.27 o
   0   3   8      260.66      254.78      3.66 o
   1   3   8       62.24       64.69      2.14 o
   2   3   8        3.31        4.40      0.90 o
   3   3   8      179.12      192.55      4.33 o
   4   3   8        3.01        6.29      1.53 o
   5   3   8       91.93       85.72      4.20 o
   6   3   8       18.78       20.97      3.26 o
   7   3   8        0.22        1.55      2.63 o
   8   3   8        1.14        0.93      5.26 o
   9   3   8        0.16       -0.93      3.07 o
  -9   4   8       16.40       19.35      3.07 o
  -8   4   8        0.58        1.29      2.09 o
  -7   4   8       47.43       48.91      4.40 o
  -6   4   8      295.62      292.99      5.73 o
  -5   4   8      378.27      365.72      5.38 o
  -4   4   8       42.60       46.38      1.72 o
  -3   4   8      370.42      373.91      4.49 o
  -2   4   8      146.04      172.59      2.79 o
  -1   4   8       66.13       68.45      1.60 o
   0   4   8      911.57      947.08      8.90 o
   1   4   8      155.23      147.47      2.58 o
   2   4   8      368.44      345.78      5.30 o
   3   4   8       85.28       96.19      2.58 o
   4   4   8      121.26      113.79      3.38 o
   5   4   8      146.40      146.62      4.92 o
   6   4   8        2.26        7.24      2.82 o
   7   4   8        0.59        2.79      2.79 o
   8   4   8       21.20       19.64      3.94 o
   9   4   8        3.32        4.34      3.50 o
  -9   5   8        3.96        1.66      2.62 o
  -8   5   8       46.14       42.46      3.39 o
  -7   5   8       85.00       91.08      3.73 o
  -6   5   8      163.59      173.27      4.37 o
  -5   5   8       60.28       51.24      2.41 o
  -4   5   8        1.32        1.33      1.04 o
  -3   5   8      313.16      305.74      4.15 o
  -2   5   8       93.84      100.29      1.98 o
  -1   5   8      843.28      878.99      7.97 o
   0   5   8      568.18      562.05      5.90 o
   1   5   8      232.34      234.15      3.41 o
   2   5   8      409.25      435.56      5.99 o
   3   5   8      191.79      189.95      3.69 o
   4   5   8      140.66      138.51      3.64 o
   5   5   8       33.78       31.05      2.74 o
   6   5   8       95.96      119.30      5.90 o
   7   5   8        2.28        0.46      2.79 o
   8   5   8       13.40       11.77      3.70 o
  -9   6   8        5.42        5.16      3.22 o
  -8   6   8        0.07       -2.59      2.59 o
  -7   6   8       33.16       30.07      2.61 o
  -6   6   8      244.09      249.68      8.43 o
  -5   6   8      291.81      284.87      5.63 o
  -4   6   8      350.63      346.17      4.97 o
  -3   6   8      145.21      150.94      3.25 o
  -2   6   8     1467.88     1444.06     13.62 o
  -1   6   8       23.85       19.49      1.12 o
   0   6   8        6.28       10.37      0.94 o
   1   6   8      117.87      113.48      2.56 o
   2   6   8      217.96      228.33      3.94 o
   3   6   8      123.47      130.07      3.29 o
   4   6   8        5.32        9.45      1.68 o
   5   6   8      181.31      160.97      5.51 o
   6   6   8        5.25        3.81      2.82 o
   7   6   8        0.03        0.00      2.63 o
   8   6   8        6.47        4.03      3.07 o
  -9   7   8        6.63        5.96      3.33 o
  -8   7   8       13.87        9.72      3.93 o
  -7   7   8      132.18      126.77      4.79 o
  -6   7   8       81.24       82.58      3.70 o
  -5   7   8       57.27       57.74      2.70 o
  -4   7   8      153.46      150.72      3.15 o
  -3   7   8      373.63      407.73      5.12 o
  -2   7   8       79.92       78.99      2.07 o
  -1   7   8      488.37      510.50      5.75 o
   0   7   8      406.05      409.47      4.72 o
   1   7   8        0.03        0.72      0.66 o
   2   7   8      258.98      265.24      4.06 o
   3   7   8        2.62        2.54      1.21 o
   4   7   8      353.87      335.35      6.30 o
   5   7   8       16.94       26.51      2.89 o
   6   7   8      239.55      240.54      8.29 o
   7   7   8        2.70        1.57      2.82 o
   8   7   8        7.23        8.05      4.95 o
  -9   8   8       12.12       17.70      3.80 o
  -8   8   8        1.44        2.19      4.95 o
  -7   8   8        1.25        1.70      2.13 o
  -6   8   8        0.06        0.42      1.92 o
  -5   8   8       25.66       25.88      2.04 o
  -4   8   8       15.21       16.71      1.41 o
  -3   8   8        5.77        5.95      1.05 o
  -2   8   8      114.56      109.20      2.49 o
  -1   8   8       25.21       26.77      1.32 o
   0   8   8      173.59      179.36      2.98 o
   1   8   8        0.04        0.33      0.68 o
   2   8   8       46.44       46.81      2.86 o
   3   8   8      110.65       97.61      2.70 o
   4   8   8      242.94      242.14      6.69 o
   5   8   8      297.94      269.83      7.20 o
   6   8   8       24.39       32.32      4.94 o
   7   8   8       18.47       22.13      3.70 o
   8   8   8        2.81        1.86      4.34 o
  -9   9   8        6.31        7.64      3.58 o
  -8   9   8        9.07        6.05      3.70 o
  -7   9   8        5.68        9.22      3.37 o
  -6   9   8       79.90       81.90      3.82 o
  -5   9   8        0.00       -2.17      2.17 o
  -4   9   8      224.10      229.20      5.96 o
  -3   9   8        1.89        3.17      1.03 o
  -2   9   8       94.39      109.72      2.52 o
  -1   9   8      330.78      318.61      3.99 o
   0   9   8      254.07      247.84      3.93 o
   1   9   8      685.15      742.64      8.37 o
   2   9   8      117.90      100.86      2.06 o
   3   9   8      119.66      113.07      3.02 o
   4   9   8        0.99        0.57      1.80 o
   5   9   8        4.01       12.35      2.38 o
   6   9   8       33.24       22.07      3.06 o
   7   9   8       16.82       17.96      5.57 o
   8   9   8       65.21       65.65      8.05 o
  -9  10   8        0.95        0.62      3.94 o
  -8  10   8       21.22       18.29      4.38 o
  -7  10   8       13.72        8.36      3.50 o
  -6  10   8        1.00       -1.92      1.92 o
  -5  10   8      353.29      322.98      7.01 o
  -4  10   8       12.08       11.20      1.66 o
  -3  10   8       12.38       11.35      1.31 o
  -2  10   8       76.47       76.63      2.69 o
  -1  10   8      122.54      115.99      2.35 o
   0  10   8      228.70      226.90      3.91 o
   1  10   8       50.93       50.72      1.93 o
   2  10   8       18.53       20.27      1.17 o
   3  10   8       52.57       50.65      2.34 o
   4  10   8       49.17       53.74      3.36 o
   5  10   8      263.21      275.93      7.43 o
   6  10   8        6.96        9.14      4.34 o
   7  10   8       14.16       26.63      5.57 o
   8  10   8        3.91        5.57      4.95 o
  -9  11   8       18.07       23.73      7.43 o
  -8  11   8        1.02       -2.79      3.50 o
  -7  11   8        8.97        1.78      3.42 o
  -6  11   8       52.70       62.43      4.46 o
  -5  11   8        0.62        1.89      2.00 o
  -4  11   8      374.68      337.86      5.66 o
  -3  11   8        4.62        3.69      1.09 o
  -2  11   8       41.51       35.87      1.72 o
  -1  11   8      372.94      367.38      4.73 o
   0  11   8        0.96       -0.28      1.21 o
   1  11   8       35.30       36.44      2.28 o
   2  11   8        0.10        0.83      0.97 o
   3  11   8       45.06       50.14      2.48 o
   4  11   8       50.39       37.10      2.99 o
   5  11   8        6.99        5.20      3.09 o
   6  11   8       86.84       89.46      6.25 o
   7  11   8        7.19        6.81      4.95 o
   8  11   8       46.56       42.73      7.43 o
  -9  12   8        3.53        4.95      6.19 o
  -8  12   8        3.31       -3.26      3.26 o
  -7  12   8        0.16       -4.95      5.57 o
  -6  12   8        1.49       -1.34      2.69 o
  -5  12   8       33.26       22.74      3.36 o
  -4  12   8        0.90        1.77      1.95 o
  -3  12   8      217.46      190.62      3.77 o
  -2  12   8      186.91      176.30      3.43 o
  -1  12   8       70.85       77.68      2.24 o
   0  12   8        9.48        9.81      1.37 o
   1  12   8        0.00       -0.88      0.88 o
   2  12   8        2.87        2.88      1.22 o
   3  12   8        9.63       10.93      2.44 o
   4  12   8        0.23       -3.43      5.26 o
   5  12   8        9.53        7.97      3.19 o
   6  12   8        9.81       11.42      3.87 o
   7  12   8        0.44        0.62      4.95 o
   8  12   8        4.87        6.81      4.95 o
  -8  13   8        5.72        3.10      5.57 o
  -7  13   8        4.33        4.48      3.70 o
  -6  13   8       43.55       42.73      4.23 o
  -5  13   8       18.44       14.37      2.94 o
  -4  13   8      259.91      241.85      7.43 o
  -3  13   8      136.72      137.85      3.86 o
  -2  13   8        1.01       -0.44      1.21 o
  -1  13   8        0.59        2.45      1.12 o
   0  13   8        0.67        0.25      1.23 o
   1  13   8       48.82       52.46      2.26 o
   2  13   8       13.73       15.22      2.54 o
   3  13   8       34.81       34.76      7.43 o
   4  13   8        0.96        2.73      3.09 o
   5  13   8        4.70       10.38      3.55 o
   6  13   8       10.26       15.68      4.01 o
   7  13   8        0.17       -4.34      4.34 o
  -8  14   8        0.12        0.00      3.87 o
  -7  14   8        3.13        3.60      3.42 o
  -6  14   8       41.74       41.85      4.26 o
  -5  14   8        0.10       -2.30      2.30 o
  -4  14   8       10.34        2.65      4.28 o
  -3  14   8        0.01       -2.57      2.57 o
  -2  14   8        1.64        0.31      1.30 o
  -1  14   8        6.59        5.95      1.32 o
   0  14   8        8.16        7.01      1.48 o
   1  14   8        5.45        4.22      1.45 o
   2  14   8       70.41       59.79      4.78 o
   3  14   8       78.84       89.01      5.61 o
   4  14   8       56.95       41.76      4.69 o
   5  14   8       19.95       16.73      4.34 o
   6  14   8        2.00        0.70      3.19 o
   7  14   8        5.60        5.22      4.95 o
  -8  15   8        7.16        8.85      4.58 o
  -7  15   8        0.15        0.44      3.70 o
  -6  15   8        2.59       11.08      6.19 o
  -5  15   8        1.47        3.03      3.93 o
  -4  15   8        0.16       -2.30      2.30 o
  -3  15   8        1.48       -2.30      2.30 o
  -2  15   8        1.48        7.74      1.84 o
  -1  15   8        8.90        9.53      1.48 o
   0  15   8        0.28        1.17      1.56 o
   1  15   8      315.06      330.16      7.66 o
   2  15   8       25.77       24.00      3.74 o
   3  15   8       33.45       39.19      7.43 o
   4  15   8       83.27       88.19      9.91 o
   5  15   8        3.11        8.82      3.72 o
   6  15   8       23.07       30.34      4.76 o
   7  15   8       67.83       80.83      6.69 o
  -8  16   8       21.57       19.14      4.76 o
  -7  16   8        7.93       12.39      4.38 o
  -6  16   8       21.14       16.83      4.03 o
  -5  16   8       11.25        7.57      3.00 o
  -4  16   8       11.17        8.08      2.94 o
  -3  16   8      143.98      132.14      5.89 o
  -2  16   8      236.10      229.66      7.18 o
  -1  16   8      668.39      673.52      8.71 o
   0  16   8     1978.44     1977.22     22.51 o
   1  16   8      244.49      251.22      9.17 o
   2  16   8       14.98       15.16      5.57 o
   3  16   8      157.73      145.89      7.43 o
   4  16   8       13.86       11.15      5.57 o
   5  16   8        2.86        4.99      3.66 o
   6  16   8        0.54        4.82      4.01 o
   7  16   8        6.38        9.64      4.46 o
  -7  17   8       20.23       26.59      5.02 o
  -6  17   8        8.55        9.98      3.87 o
  -5  17   8       16.61       18.76      5.30 o
  -4  17   8        5.94       -2.32      2.82 o
  -3  17   8        0.86       -1.87      2.61 o
  -2  17   8       46.97       48.59      3.86 o
  -1  17   8       44.55       48.20      2.58 o
   0  17   8        1.16        0.32      2.64 o
   1  17   8        0.02       -0.28      2.08 o
   2  17   8        9.84       11.80      3.26 o
   3  17   8        2.08        2.73      4.03 o
   4  17   8       54.99       52.18      5.15 o
   5  17   8       10.04       14.75      4.22 o
   6  17   8       25.84       37.28      5.49 o
  -7  18   8       19.68       19.31      4.76 o
  -6  18   8       17.92       18.37      4.31 o
  -5  18   8        0.03       -2.99      2.99 o
  -4  18   8        8.84        6.00      3.11 o
  -3  18   8       13.41       10.05      3.97 o
  -2  18   8       64.20       61.48      4.86 o
  -1  18   8      138.42      126.92      5.10 o
   0  18   8      145.82      161.25     13.63 o
   1  18   8        9.78        7.98      2.27 o
   2  18   8       62.04       74.59     15.48 o
   3  18   8       13.15       17.35      4.22 o
   4  18   8      120.12      132.19      7.88 o
   5  18   8      161.91      157.71      8.47 o
   6  18   8       11.10       19.60      5.26 o
  -7  19   8        7.48        7.52      8.05 o
  -6  19   8       10.46       12.73      4.31 o
  -5  19   8       31.42       29.49      5.93 o
  -4  19   8       33.05       32.35      3.97 o
  -3  19   8        0.41        0.54      2.72 o
  -2  19   8        1.46        1.36      4.12 o
  -1  19   8       12.82       11.94      4.46 o
   0  19   8       31.35       26.48      4.78 o
   1  19   8       13.36       13.63      7.43 o
   2  19   8       22.59       21.39      7.12 o
   3  19   8        1.51       -3.21      3.26 o
   4  19   8       14.11       14.02      4.30 o
   5  19   8        0.44       -0.62      4.01 o
   6  19   8       15.61       10.58      4.69 o
  -6  20   8        0.00       -5.99      7.43 o
  -5  20   8        3.16        3.72      5.26 o
  -4  20   8        0.48       -1.81      3.37 o
  -3  20   8        4.13       -1.30     10.53 o
  -2  20   8       14.84       20.96      7.12 o
  -1  20   8       34.76       38.13      5.61 o
   0  20   8       41.11       43.03      5.61 o
   1  20   8        3.55       -3.10      7.43 o
   2  20   8        0.00       -1.86      7.43 o
   3  20   8        1.38        1.86      3.66 o
   4  20   8       38.04       31.07      7.74 o
   5  20   8       84.19       79.84     12.39 o
  -6  21   8       11.54       15.06      4.58 o
  -5  21   8        0.00        0.76      3.87 o
  -4  21   8       41.21       33.61      6.50 o
  -3  21   8       17.93       22.18      5.49 o
  -2  21   8        1.83        1.86      4.12 o
  -1  21   8        2.03        1.18      4.22 o
   0  21   8       44.80       42.16      5.61 o
   1  21   8      106.65      102.19     12.39 o
   2  21   8       53.75       71.22     11.15 o
   3  21   8        0.41       -4.95      6.81 o
   4  21   8       12.90       10.38      4.22 o
   5  21   8        1.03        1.58      5.57 o
  -5  22   8        0.27       -2.48      5.57 o
  -4  22   8        6.42        0.93      5.20 o
  -3  22   8        2.54        3.21      8.67 o
  -2  22   8        4.05        2.48      4.58 o
  -1  22   8       55.95       71.20      6.64 o
   0  22   8       30.36       37.85      7.43 o
   1  22   8       25.61       31.59      9.91 o
   2  22   8        9.84       10.53      8.05 o
   3  22   8        5.82        4.34      8.05 o
   4  22   8       17.52        7.43      8.05 o
   5  22   8        5.66       10.53      8.67 o
  -5  23   8        2.08        1.86      6.81 o
  -4  23   8        8.63        3.95      6.50 o
  -3  23   8        0.63        5.47      5.04 o
  -2  23   8        0.10        6.57      5.26 o
  -1  23   8        2.95        4.07      4.69 o
   0  23   8       12.95       26.09      5.15 o
   1  23   8       15.96       17.34      8.67 o
   2  23   8        0.95       -7.43      7.43 o
   3  23   8        2.17       -0.62      8.05 o
   4  23   8        0.28        3.72      8.67 o
  -4  24   8       18.54       19.09      6.07 o
  -3  24   8       35.69       44.76      7.43 o
  -2  24   8        6.50        8.30      5.15 o
  -1  24   8       46.63       59.53      6.81 o
   0  24   8       72.39       79.27     13.01 o
   1  24   8        2.78       11.77      8.67 o
   2  24   8       24.37       22.92      9.91 o
   3  24   8       20.55       26.63      9.29 o
  -3  25   8        3.51        4.10      5.64 o
  -2  25   8        3.42       -0.87      7.43 o
  -1  25   8        4.06        3.22      5.15 o
   0  25   8        1.83       11.77      9.29 o
   1  25   8        3.54        8.05      9.29 o
   2  25   8        0.18       -4.95      8.67 o
  -2  26   8       31.27       33.30      6.69 o
  -1  26   8        8.38       -0.05      5.26 o
   0  26   8        0.56        3.10      9.29 o
   1  26   8       25.49       39.02     11.15 o
  -9   1   9        0.03       -2.84      2.84 o
  -8   1   9        8.70        5.31      2.26 o
  -7   1   9        0.76       -1.00      1.87 o
  -6   1   9        0.71       -1.71      1.71 o
  -5   1   9        5.46        4.26      1.44 o
  -4   1   9        0.72        0.43      1.08 o
  -3   1   9      323.51      341.39      5.14 o
  -2   1   9      152.72      138.51      2.53 o
  -1   1   9      424.92      426.20      4.93 o
   0   1   9      355.85      348.96      4.23 o
   1   1   9       26.34       29.52      1.49 o
   2   1   9      102.91       91.28      2.56 o
   3   1   9        0.06       -0.59      1.24 o
   4   1   9     1034.11      997.17     14.05 o
   5   1   9       13.28       16.07      2.80 o
   6   1   9       54.29       45.40      4.14 o
   7   1   9       13.41       11.50      4.64 o
   8   1   9        2.05        0.00      4.95 o
  -9   2   9        1.38       -2.48      2.48 o
  -8   2   9        2.07        1.34      2.09 o
  -7   2   9       22.28       14.42      2.32 o
  -6   2   9        1.76        1.98      1.87 o
  -5   2   9      247.14      225.39      4.65 o
  -4   2   9       17.98       16.49      1.44 o
  -3   2   9       37.35       46.09      2.22 o
  -2   2   9      107.37       99.64      2.05 o
  -1   2   9      189.31      177.63      2.95 o
   0   2   9       55.04       58.80      1.56 o
   1   2   9      865.31      866.16      9.61 o
   2   2   9        4.90        1.41      0.97 o
   3   2   9       81.67       79.63      2.86 o
   4   2   9       85.36       94.05      6.74 o
   5   2   9      185.42      172.13      6.02 o
   6   2   9      217.41      193.53     10.84 o
   7   2   9        0.53        0.62      2.63 o
   8   2   9       22.82       21.22      3.94 o
  -9   3   9       20.38       32.00      3.84 o
  -8   3   9        0.30       -1.55      2.04 o
  -7   3   9       19.46       17.07      2.47 o
  -6   3   9       49.62       47.61      3.10 o
  -5   3   9      344.43      329.30      6.05 o
  -4   3   9       49.54       40.77      1.87 o
  -3   3   9       10.09       15.37      1.41 o
  -2   3   9       85.99       95.08      2.79 o
  -1   3   9       42.08       49.04      1.97 o
   0   3   9       57.57       50.16      1.54 o
   1   3   9      237.92      244.75      3.64 o
   2   3   9       26.33       19.26      1.46 o
   3   3   9       19.52       26.55      1.73 o
   4   3   9        4.78        4.33      1.73 o
   5   3   9       90.64       81.18      5.24 o
   6   3   9       34.33       36.98      3.94 o
   7   3   9       28.64       20.38      3.70 o
   8   3   9        4.07       -0.62      3.07 o
  -9   4   9       10.72       10.43      2.93 o
  -8   4   9        6.67        6.28      2.49 o
  -7   4   9       74.54       74.47      3.50 o
  -6   4   9      348.50      354.74      8.22 o
  -5   4   9       15.76       17.63      1.93 o
  -4   4   9      754.36      706.33      8.37 o
  -3   4   9      386.96      414.03      5.55 o
  -2   4   9       44.27       46.04      1.61 o
  -1   4   9       31.35       34.61      1.34 o
   0   4   9      107.88      120.89      2.42 o
   1   4   9      866.91      883.74      9.56 o
   2   4   9      644.36      645.72      8.25 o
   3   4   9      345.88      330.42      5.28 o
   4   4   9      209.12      231.67      5.84 o
   5   4   9        0.12        1.97      2.32 o
   6   4   9       12.26       18.69      4.95 o
   7   4   9       21.95       30.35      3.94 o
   8   4   9        3.17        1.28      3.26 o
  -9   5   9       19.00       13.27      4.02 o
  -8   5   9       42.90       46.14      3.12 o
  -7   5   9       25.57       14.90      2.33 o
  -6   5   9       85.66       82.93      3.23 o
  -5   5   9        3.81        0.30      1.51 o
  -4   5   9       62.89       74.60      2.35 o
  -3   5   9      280.41      282.63      4.35 o
  -2   5   9       65.92       70.93      2.01 o
  -1   5   9       37.25       45.19      1.44 o
   0   5   9       23.86       15.11      1.10 o
   1   5   9      219.15      243.13      3.59 o
   2   5   9      183.25      189.86      3.73 o
   3   5   9       18.87       19.87      1.81 o
   4   5   9        1.34        3.70      1.82 o
   5   5   9       23.33       22.38      2.89 o
   6   5   9       37.29       40.82      4.14 o
   7   5   9       45.30       34.95      4.31 o
   8   5   9        0.54       -3.07      3.07 o
  -9   6   9        4.83        5.00      3.08 o
  -8   6   9        5.01        0.06      2.36 o
  -7   6   9      108.05      108.08      4.11 o
  -6   6   9       37.25       41.68      2.55 o
  -5   6   9       79.91       86.29      3.08 o
  -4   6   9        9.51        9.35      1.39 o
  -3   6   9      525.19      548.02      6.83 o
  -2   6   9      275.21      268.85      4.18 o
  -1   6   9        1.36       -0.74      0.80 o
   0   6   9      360.32      386.07      4.92 o
   1   6   9        6.90        4.90      1.00 o
   2   6   9      357.34      370.23      5.54 o
   3   6   9       31.43       36.00      2.10 o
   4   6   9      502.98      483.08      8.24 o
   5   6   9        1.69        5.41      2.14 o
   6   6   9       82.43       81.64      5.20 o
   7   6   9        0.00        1.14      2.82 o
   8   6   9       44.98       38.05      4.82 o
  -9   7   9        2.60       -1.81      3.08 o
  -8   7   9       14.29       13.35      2.76 o
  -7   7   9       58.88       46.30      2.97 o
  -6   7   9       78.36       74.36      3.65 o
  -5   7   9        0.12       -1.57      1.57 o
  -4   7   9      554.76      529.05     10.79 o
  -3   7   9      104.48       99.39      2.84 o
  -2   7   9       84.44       88.63      2.24 o
  -1   7   9      219.28      220.09      3.59 o
   0   7   9     1430.90     1464.07     13.89 o
   1   7   9       78.65       77.87      2.43 o
   2   7   9        0.19       -0.85      0.89 o
   3   7   9        0.02        1.76      1.26 o
   4   7   9       30.59       26.81      2.36 o
   5   7   9      337.43      321.85      8.95 o
   6   7   9       12.85        7.74      3.07 o
   7   7   9      121.91      109.05      6.34 o
   8   7   9       21.52       17.34      6.19 o
  -9   8   9        6.95        3.60      3.18 o
  -8   8   9        0.46        5.50      2.97 o
  -7   8   9        0.81        0.32      2.50 o
  -6   8   9      137.05      136.35      4.76 o
  -5   8   9       72.46       69.90      3.27 o
  -4   8   9       89.64       78.37      3.05 o
  -3   8   9       87.72       85.78      2.68 o
  -2   8   9       38.89       43.68      1.86 o
  -1   8   9      546.35      552.92      6.65 o
   0   8   9       20.97       23.22      1.50 o
   1   8   9      251.36      239.10      3.69 o
   2   8   9       21.47       22.74      1.34 o
   3   8   9       61.22       57.42      2.47 o
   4   8   9        0.91        0.35      2.04 o
   5   8   9       15.67       19.32      2.89 o
   6   8   9       33.19       36.40      4.64 o
   7   8   9        0.01        1.24      4.34 o
   8   8   9       15.43       14.86      5.57 o
  -9   9   9       34.96       50.06      4.88 o
  -8   9   9        2.03        0.21      2.86 o
  -7   9   9       11.81       17.76      3.44 o
  -6   9   9      179.53      165.62      5.25 o
  -5   9   9      281.97      262.05      5.63 o
  -4   9   9       60.50       59.17      2.83 o
  -3   9   9      227.95      249.26      4.51 o
  -2   9   9       87.54       84.84      2.60 o
  -1   9   9       46.75       48.72      1.89 o
   0   9   9      151.36      146.57      3.01 o
   1   9   9      231.47      257.46      4.12 o
   2   9   9       42.26       47.38      2.25 o
   3   9   9       15.67       16.05      1.79 o
   4   9   9       38.64       42.73      3.31 o
   5   9   9       66.86       66.61      4.17 o
   6   9   9        0.10        0.41      4.95 o
   7   9   9       15.89       21.68      5.57 o
   8   9   9       14.72       12.39      5.57 o
  -9  10   9        0.34       -2.43      3.33 o
  -8  10   9        0.17       -4.95      4.95 o
  -7  10   9        3.98        3.41      3.43 o
  -6  10   9       11.94       14.02      2.56 o
  -5  10   9      150.42      146.11      4.85 o
  -4  10   9      242.14      236.70      5.30 o
  -3  10   9       28.05       37.64      2.36 o
  -2  10   9      493.85      479.25      6.65 o
  -1  10   9      163.98      157.07      3.30 o
   0  10   9       52.12       48.30      1.89 o
   1  10   9      638.85      593.92      7.76 o
   2  10   9       66.98       62.17      2.02 o
   3  10   9        2.35        0.22      1.47 o
   4  10   9       69.07       46.77      3.31 o
   5  10   9       24.30       22.98      2.94 o
   6  10   9        6.90        7.28      3.42 o
   7  10   9        0.55        8.67      4.95 o
   8  10   9        1.24        0.62      4.95 o
  -8  11   9        0.28       -3.50      3.50 o
  -7  11   9        6.41       12.70      3.94 o
  -6  11   9        0.01       -1.43      2.52 o
  -5  11   9       69.09       57.18      3.27 o
  -4  11   9      509.33      472.82      7.96 o
  -3  11   9      378.27      376.57      6.73 o
  -2  11   9       18.33       15.82      1.60 o
  -1  11   9      139.14      128.15      3.06 o
   0  11   9      411.06      393.47      6.32 o
   1  11   9        0.18       -0.54      0.99 o
   2  11   9      162.27      154.72      3.20 o
   3  11   9       35.44       46.18      3.40 o
   4  11   9       45.76       37.89      5.37 o
   5  11   9       91.41      102.13      6.69 o
   6  11   9       18.65       19.00      4.34 o
   7  11   9        7.84        8.05      4.95 o
  -8  12   9        0.01       -3.10      4.34 o
  -7  12   9        0.10        0.00      3.50 o
  -6  12   9        0.01       -2.72      2.72 o
  -5  12   9        7.19        2.85      2.82 o
  -4  12   9       75.10       68.38      3.46 o
  -3  12   9       75.45       72.07      3.19 o
  -2  12   9       13.78       11.22      1.59 o
  -1  12   9      304.87      295.80      4.54 o
   0  12   9      146.09      127.33      3.59 o
   1  12   9      377.83      374.28      6.28 o
   2  12   9      434.21      418.63      7.95 o
   3  12   9       78.09       67.15      3.13 o
   4  12   9       28.36       24.97      4.12 o
   5  12   9       21.41       24.53      4.31 o
   6  12   9        1.04       -2.23      3.09 o
   7  12   9        1.32        3.72      4.95 o
  -8  13   9        1.99        0.93      4.64 o
  -7  13   9       31.44       23.44      4.31 o
  -6  13   9        4.86        1.96      4.21 o
  -5  13   9        1.35        1.00      2.82 o
  -4  13   9      134.08      120.05      9.90 o
  -3  13   9      728.27      712.64     13.13 o
  -2  13   9        0.13       -1.25      1.32 o
  -1  13   9      907.70      911.92     10.14 o
   0  13   9      828.24      774.22     13.20 o
   1  13   9      433.42      461.71      8.33 o
   2  13   9       77.95       82.81      3.96 o
   3  13   9      117.63      109.27      6.53 o
   4  13   9       43.01       39.34      4.91 o
   5  13   9       77.07       73.85      5.95 o
   6  13   9       50.75       61.91      6.08 o
   7  13   9       17.07       13.63      5.57 o
  -8  14   9        8.26        8.98      5.88 o
  -7  14   9        6.86       10.82      4.14 o
  -6  14   9        0.23       -2.69      2.69 o
  -5  14   9       70.85       65.31      4.54 o
  -4  14   9       27.55       19.23      3.50 o
  -3  14   9        2.05       -2.39      3.34 o
  -2  14   9        5.81        4.11      1.84 o
  -1  14   9        4.26        5.63      1.43 o
   0  14   9        5.48        4.00      1.90 o
   1  14   9      211.27      219.95      5.56 o
   2  14   9        3.87        4.59      3.26 o
   3  14   9      174.63      162.27      7.88 o
   4  14   9       20.36       16.21      4.12 o
   5  14   9       55.80       66.65      5.95 o
   6  14   9        7.55        5.02      3.74 o
   7  14   9        2.71       -4.34      4.34 o
  -8  15   9       11.41        8.79      4.95 o
  -7  15   9       15.08       11.33      4.34 o
  -6  15   9        0.09       -2.52      2.52 o
  -5  15   9        5.76        7.31      3.25 o
  -4  15   9        0.67       -1.73      2.74 o
  -3  15   9       30.17       25.96      3.31 o
  -2  15   9       11.21       10.79      2.45 o
  -1  15   9       28.00       30.11      2.00 o
   0  15   9      537.57      541.50      8.73 o
   1  15   9       56.53       69.81      7.19 o
   2  15   9        3.35        3.32      3.26 o
   3  15   9      101.63      102.40      6.53 o
   4  15   9        9.21        5.16      4.95 o
   5  15   9       98.93      108.92      7.29 o
   6  15   9        0.00       -3.44      5.26 o
   7  15   9       35.91       38.40      7.43 o
  -7  16   9       49.30       50.61      5.57 o
  -6  16   9       27.66       40.35      4.91 o
  -5  16   9       24.50       22.98      3.86 o
  -4  16   9        1.39       -2.42      2.42 o
  -3  16   9       62.43       75.07      5.22 o
  -2  16   9       16.74       10.46      2.76 o
  -1  16   9      240.45      249.57      4.98 o
   0  16   9        2.88        4.07      2.08 o
   1  16   9      285.91      281.98     10.31 o
   2  16   9       40.52       32.67      4.37 o
   3  16   9       23.42       14.77      3.82 o
   4  16   9       40.71       36.92      5.57 o
   5  16   9        0.01        4.89      3.74 o
   6  16   9        6.99        1.24      4.12 o
  -7  17   9        7.00       13.46      5.26 o
  -6  17   9        0.20       -1.57      3.26 o
  -5  17   9        1.61        1.88      3.50 o
  -4  17   9        9.62        4.27      2.76 o
  -3  17   9       15.70       15.11      3.25 o
  -2  17   9        0.01        1.07      2.61 o
  -1  17   9        1.65        2.19      2.70 o
   0  17   9       16.02       16.13      4.24 o
   1  17   9        3.13        2.59      2.82 o
   2  17   9        0.95       -3.41      3.41 o
   3  17   9        3.61        1.06      3.26 o
   4  17   9        0.40        0.49      3.74 o
   5  17   9        2.81        5.74      3.74 o
   6  17   9        0.40       -0.62      4.12 o
  -7  18   9        0.66       -3.19      6.50 o
  -6  18   9        9.24        9.06      4.01 o
  -5  18   9        0.01       -1.37      3.11 o
  -4  18   9       29.04       31.52      3.86 o
  -3  18   9        1.19       -2.61      2.61 o
  -2  18   9      177.93      177.70      8.19 o
  -1  18   9       99.50      103.85      7.14 o
   0  18   9        4.78        6.13      4.95 o
   1  18   9      107.76      101.79      6.28 o
   2  18   9       69.11       71.80      5.81 o
   3  18   9       23.34       17.29      8.98 o
   4  18   9       18.75        6.26      8.98 o
   5  18   9        7.57        5.19      4.22 o
   6  18   9       18.47       17.09      5.15 o
  -6  19   9        0.44        1.31      3.87 o
  -5  19   9       14.95       15.10      3.80 o
  -4  19   9        2.29        1.34      3.77 o
  -3  19   9       32.83       25.41      3.57 o
  -2  19   9       23.55       26.52      5.04 o
  -1  19   9        1.39       -2.35      4.12 o
   0  19   9       24.99       19.65      5.88 o
   1  19   9       18.92       36.54      9.91 o
   2  19   9       75.44       88.56      6.28 o
   3  19   9        0.38       -0.21      3.32 o
   4  19   9       15.12       12.72      5.57 o
   5  19   9        1.40       -2.63      7.74 o
  -6  20   9       21.25       36.56      8.05 o
  -5  20   9       12.16        0.77      3.33 o
  -4  20   9        6.23        2.04      3.15 o
  -3  20   9        0.00       -4.99      5.26 o
  -2  20   9        4.42        9.82      4.58 o
  -1  20   9       45.97       42.71      5.95 o
   0  20   9       37.29       34.68      5.15 o
   1  20   9       22.18       24.77      9.29 o
   2  20   9        0.72       -1.86      6.81 o
   3  20   9        0.25       -1.40      3.74 o
   4  20   9        1.77       -2.71      3.74 o
   5  20   9        8.12        8.97      4.37 o
  -6  21   9        0.04        4.34      6.19 o
  -5  21   9        0.17        0.96      3.87 o
  -4  21   9        0.88       -1.45      4.91 o
  -3  21   9       17.11       11.27      5.15 o
  -2  21   9       15.44       19.66      6.50 o
  -1  21   9        7.37        6.50      4.58 o
   0  21   9        2.44        1.99      4.01 o
   1  21   9        5.44       -3.72      7.43 o
   2  21   9        6.90        5.57      8.05 o
   3  21   9        0.17       -7.43      7.43 o
   4  21   9       16.86        8.72      8.98 o
  -5  22   9        4.17        0.00      6.81 o
  -4  22   9        5.15        3.10      7.43 o
  -3  22   9       36.62       34.29      6.40 o
  -2  22   9        9.86        2.64      4.69 o
  -1  22   9        1.68       -1.91      4.58 o
   0  22   9       10.16       17.34      9.29 o
   1  22   9        0.79        3.72      8.67 o
   2  22   9        1.70       -1.86      8.05 o
   3  22   9        6.94       -3.10      8.05 o
   4  22   9        0.68       16.10      9.29 o
  -4  23   9        5.36       10.60     11.77 o
  -3  23   9        0.67       -3.31      4.91 o
  -2  23   9       32.00       40.88      6.53 o
  -1  23   9        8.24       -0.87      7.12 o
   0  23   9        2.97       20.44      9.91 o
   1  23   9        8.79       27.25     10.53 o
   2  23   9       21.79       42.11     10.53 o
   3  23   9        1.62       11.77      8.67 o
  -4  24   9        1.93       -1.86      5.61 o
  -3  24   9        0.14       -2.94      4.78 o
  -2  24   9        1.62       -4.74      4.91 o
  -1  24   9       11.96       10.03      5.15 o
   0  24   9        1.06        7.43      9.29 o
   1  24   9       11.74       18.58      9.29 o
   2  24   9        1.47       -0.62      8.67 o
   3  24   9       10.69       26.01     10.53 o
  -3  25   9        1.18       -5.15      5.15 o
  -2  25   9        0.00       -1.49      5.15 o
  -1  25   9        3.74        1.49      5.15 o
   0  25   9        1.69       -8.05      8.05 o
   1  25   9        3.80       -3.10      8.67 o
   2  25   9        1.45        3.10      9.29 o
  -9   0  10        8.20        5.12      4.14 o
  -8   0  10       13.19       16.36      4.14 o
  -7   0  10       98.88      104.92      6.53 o
  -6   0  10      253.04      253.62      7.40 o
  -5   0  10       51.59       42.01      4.84 o
  -4   0  10      308.27      313.62      7.91 o
  -3   0  10        3.04        1.45      1.79 o
  -2   0  10      293.72      298.28      7.38 o
  -1   0  10       43.71       50.10      3.00 o
   0   0  10       34.14       33.66      2.20 o
   1   0  10       23.82       25.63      2.72 o
   2   0  10      858.14      830.68     15.51 o
   3   0  10       78.35       66.85      3.73 o
   4   0  10       25.44       21.06      4.34 o
   5   0  10      518.64      527.05     19.20 o
   6   0  10       93.01       78.04      7.43 o
   7   0  10       56.91       30.97      6.19 o
   8   0  10       21.46       27.25      6.19 o
  -9   1  10       13.75       10.21      3.54 o
  -8   1  10        0.21       -2.07      2.07 o
  -7   1  10        1.34       -0.11      1.96 o
  -6   1  10        0.01       -1.72      1.72 o
  -5   1  10       23.87       23.40      2.23 o
  -4   1  10       10.21       10.69      1.60 o
  -3   1  10       45.97       32.23      1.82 o
  -2   1  10       88.44       90.56      2.83 o
  -1   1  10       19.62       25.18      1.60 o
   0   1  10      123.09      120.87      2.60 o
   1   1  10      237.13      236.57      4.57 o
   2   1  10       50.38       46.13      2.21 o
   3   1  10        4.41        3.31      2.08 o
   4   1  10       39.55       40.96      2.92 o
   5   1  10        3.99        4.76      2.82 o
   6   1  10        1.21        2.79      3.07 o
   7   1  10       13.21        5.77      5.88 o
   8   1  10        0.10       -0.17      3.26 o
  -9   2  10        1.47        2.35      2.70 o
  -8   2  10        1.29       -1.96      2.09 o
  -7   2  10        2.79       -1.16      2.04 o
  -6   2  10       15.43       20.20      2.41 o
  -5   2  10       69.38       65.72      3.08 o
  -4   2  10      130.87      143.49      3.79 o
  -3   2  10      224.53      226.73      4.20 o
  -2   2  10       42.99       44.01      1.90 o
  -1   2  10       30.49       20.79      1.51 o
   0   2  10      117.54      103.16      2.43 o
   1   2  10        0.43        0.02      0.98 o
   2   2  10       30.15       31.53      2.59 o
   3   2  10       54.93       45.95      2.43 o
   4   2  10       93.21       82.95      3.73 o
   5   2  10       35.34       34.06      3.70 o
   6   2  10        8.01        5.57      2.63 o
   7   2  10       57.01       57.42      5.26 o
   8   2  10        8.20        4.34      4.34 o
  -9   3  10        4.21        2.18      2.76 o
  -8   3  10        0.06       -1.68      2.13 o
  -7   3  10        1.76        3.00      2.09 o
  -6   3  10       22.20       19.52      2.30 o
  -5   3  10      158.02      131.02      4.06 o
  -4   3  10      159.66      138.77      3.70 o
  -3   3  10      400.06      402.93      5.95 o
  -2   3  10      451.09      439.85      6.13 o
  -1   3  10       13.90       17.43      1.47 o
   0   3  10       81.89       84.64      2.45 o
   1   3  10       84.67       78.81      2.38 o
   2   3  10      100.20      101.92      3.11 o
   3   3  10      337.63      333.17      5.97 o
   4   3  10        9.13        5.26      2.10 o
   5   3  10       17.55       21.58      3.26 o
   6   3  10        7.87        5.57      3.07 o
   7   3  10       14.27       17.76      3.94 o
   8   3  10        0.68        2.11      3.70 o
  -9   4  10        5.86        4.66      2.83 o
  -8   4  10        0.40       -2.10      2.13 o
  -7   4  10        9.16        7.10      2.24 o
  -6   4  10        3.61        1.71      2.43 o
  -5   4  10       23.71       25.29      2.20 o
  -4   4  10        0.38       -1.37      1.37 o
  -3   4  10      151.59      153.10      3.49 o
  -2   4  10       14.75       16.25      1.52 o
  -1   4  10      232.51      233.06      4.03 o
   0   4  10      126.79      137.21      3.70 o
   1   4  10       17.74       21.53      1.51 o
   2   4  10      137.36      130.92      3.46 o
   3   4  10       88.84       93.35      3.85 o
   4   4  10       20.94       15.54      2.36 o
   5   4  10       92.39       83.24     11.15 o
   6   4  10       63.44       62.88      4.82 o
   7   4  10       60.53       69.25      5.46 o
   8   4  10        7.32        1.60      4.34 o
  -9   5  10        2.56       -2.16      2.68 o
  -8   5  10       11.86       12.29      2.47 o
  -7   5  10        2.56       -1.29      2.09 o
  -6   5  10       78.49       82.55      4.38 o
  -5   5  10       63.15       57.38      2.62 o
  -4   5  10        1.98       -0.67      1.52 o
  -3   5  10       11.65       14.17      1.52 o
  -2   5  10      394.28      395.79      6.65 o
  -1   5  10      247.94      241.06      5.28 o
   0   5  10     1824.94     1849.54     19.23 o
   1   5  10      101.79      107.03      2.80 o
   2   5  10       89.67       85.20      4.43 o
   3   5  10       12.53       11.19      2.32 o
   4   5  10       95.11       88.33      3.94 o
   5   5  10      123.32      140.50      8.67 o
   6   5  10       10.81       13.25      3.26 o
   7   5  10        4.42        9.60      3.50 o
   8   5  10        3.95        2.40      6.50 o
  -9   6  10        0.11       -1.50      3.42 o
  -8   6  10        4.05        2.01      2.19 o
  -7   6  10       11.11        9.87      2.28 o
  -6   6  10       98.25      123.27      4.42 o
  -5   6  10        4.17        1.69      1.71 o
  -4   6  10       18.77       21.82      1.91 o
  -3   6  10       15.42       16.49      1.52 o
  -2   6  10      226.33      230.23      4.23 o
  -1   6  10      296.11      315.96      4.64 o
   0   6  10      206.98      198.63      3.86 o
   1   6  10      385.32      381.33      5.68 o
   2   6  10       37.77       38.22      2.47 o
   3   6  10       35.72       34.05      2.60 o
   4   6  10       15.90       15.09      2.33 o
   5   6  10       10.47       14.16      2.57 o
   6   6  10       32.82       39.75      4.14 o
   7   6  10       11.10       13.55      3.70 o
   8   6  10        4.10        3.42      4.95 o
  -9   7  10        0.07       -1.22      3.33 o
  -8   7  10        0.28       -2.59      2.59 o
  -7   7  10       21.99       16.86      2.59 o
  -6   7  10        3.46        5.71      2.28 o
  -5   7  10      104.52       98.98      3.53 o
  -4   7  10       16.00       14.13      1.85 o
  -3   7  10      371.30      342.06      7.99 o
  -2   7  10        7.88        7.55      1.40 o
  -1   7  10       55.84       48.91      1.89 o
   0   7  10      213.11      211.22      4.51 o
   1   7  10       29.82       23.66      1.87 o
   2   7  10       23.46       27.94      1.84 o
   3   7  10        3.05        8.38      1.95 o
   4   7  10        1.57        5.03      2.38 o
   5   7  10        3.29        0.29      2.14 o
   6   7  10        8.55        8.67      3.07 o
   7   7  10        9.72        2.17      3.07 o
   8   7  10       10.04       16.72      5.57 o
  -9   8  10       23.78       23.03      4.64 o
  -8   8  10       14.02       19.25      3.77 o
  -7   8  10       14.13        7.94      2.29 o
  -6   8  10      155.75      176.69      6.46 o
  -5   8  10       12.99        6.66      1.85 o
  -4   8  10       87.85       74.72      2.90 o
  -3   8  10      410.36      429.17      6.83 o
  -2   8  10        0.29        0.80      1.22 o
  -1   8  10      246.10      254.79      4.22 o
   0   8  10        0.00        1.73      1.23 o
   1   8  10      100.35       94.30      3.76 o
   2   8  10        7.32        4.35      1.37 o
   3   8  10      219.08      197.68      7.01 o
   4   8  10      104.74      105.52      4.85 o
   5   8  10       28.53       33.02      3.31 o
   6   8  10       10.80        4.00      4.34 o
   7   8  10       14.15       16.10      6.19 o
   8   8  10       36.18       30.97      7.43 o
  -8   9  10        3.39        4.80      5.58 o
  -7   9  10       26.78       24.58      3.27 o
  -6   9  10       19.63       25.44      2.88 o
  -5   9  10       63.84       59.39      3.36 o
  -4   9  10      100.29       85.15      4.12 o
  -3   9  10      211.77      196.88      4.61 o
  -2   9  10      111.08      109.72      3.14 o
  -1   9  10        0.09       -1.07      1.07 o
   0   9  10      258.08      258.51      4.61 o
   1   9  10      100.19       99.02      3.04 o
   2   9  10      322.73      328.50      5.95 o
   3   9  10      369.39      367.03      6.67 o
   4   9  10       32.08       24.95      2.94 o
   5   9  10        4.28        2.72      2.43 o
   6   9  10       36.75       45.11      5.88 o
   7   9  10        0.01       -4.34      4.34 o
  -8  10  10        1.01       -4.20      4.20 o
  -7  10  10       12.81        9.29      3.28 o
  -6  10  10        0.00       -1.42      2.32 o
  -5  10  10        1.82       -1.92      1.92 o
  -4  10  10        1.97        1.62      1.73 o
  -3  10  10       24.32       25.14      2.24 o
  -2  10  10       54.60       60.32      2.59 o
  -1  10  10       35.90       38.66      1.91 o
   0  10  10       39.34       45.83      2.19 o
   1  10  10      127.39      120.20      3.27 o
   2  10  10       23.63       20.23      2.02 o
   3  10  10       51.67       44.41      2.78 o
   4  10  10        4.20        6.33      2.22 o
   5  10  10       16.94       10.46      4.07 o
   6  10  10       40.94       50.78      6.81 o
   7  10  10       94.87       94.76      9.29 o
  -8  11  10        0.31        0.00      3.94 o
  -7  11  10       23.07       20.15      4.15 o
  -6  11  10       50.82       55.27      4.54 o
  -5  11  10        0.22       -0.66      1.92 o
  -4  11  10        0.08       -1.59      1.59 o
  -3  11  10       14.45       15.73      2.09 o
  -2  11  10       27.85       27.08      2.19 o
  -1  11  10      628.23      592.72      7.87 o
   0  11  10     1283.75     1266.34     15.25 o
   1  11  10      302.91      287.37     10.34 o
   2  11  10      101.82       93.03      3.73 o
   3  11  10      381.50      338.75      7.03 o
   4  11  10      103.88      106.27      4.83 o
   5  11  10        0.04        5.43      3.55 o
   6  11  10       11.05        1.86      4.34 o
   7  11  10        0.13        4.34      4.95 o
  -8  12  10       25.93       31.24      5.02 o
  -7  12  10       28.06       27.93      4.58 o
  -6  12  10        7.54        8.31      3.25 o
  -5  12  10        4.23        3.57      3.47 o
  -4  12  10       42.34       41.88      2.95 o
  -3  12  10        0.27       -1.61      1.61 o
  -2  12  10       24.52       28.43      2.36 o
  -1  12  10        0.58        2.98      1.46 o
   0  12  10        3.09        3.48      2.35 o
   1  12  10        0.13       -1.42      1.42 o
   2  12  10       22.58       26.84      5.01 o
   3  12  10      104.90      118.65      4.92 o
   4  12  10       13.45       11.73      4.01 o
   5  12  10      105.39       99.80     18.58 o
   6  12  10      103.55      113.44      8.36 o
   7  12  10       16.23       12.39      5.57 o
  -8  13  10        0.57       -0.95      4.14 o
  -7  13  10       14.20       16.70      4.64 o
  -6  13  10        5.17        2.68      6.38 o
  -5  13  10       68.61       72.80      4.97 o
  -4  13  10       10.89        9.44      3.76 o
  -3  13  10       63.63       61.23      3.04 o
  -2  13  10      104.09       97.74      3.58 o
  -1  13  10      343.78      336.58      5.83 o
   0  13  10      391.78      384.54      7.03 o
   1  13  10       38.52       33.05      2.90 o
   2  13  10       65.06       62.90      6.36 o
   3  13  10       18.14       18.37      5.26 o
   4  13  10        8.13       10.77      3.66 o
   5  13  10        5.22        8.74      3.66 o
   6  13  10        8.99       11.50      4.46 o
   7  13  10        1.27       -3.10      4.95 o
  -8  14  10       23.71       34.02      5.46 o
  -7  14  10        3.72        2.67      4.14 o
  -6  14  10       72.36       92.07      8.08 o
  -5  14  10       13.26       16.70      3.62 o
  -4  14  10       30.69       32.13      3.74 o
  -3  14  10       17.94       20.77      3.25 o
  -2  14  10       46.69       32.50      2.54 o
  -1  14  10      280.50      282.59      5.67 o
   0  14  10       98.33      108.35      3.84 o
   1  14  10      342.59      341.56      7.23 o
   2  14  10       56.04       51.38      5.15 o
   3  14  10        0.01       -0.19      2.82 o
   4  14  10        8.66        6.19      3.66 o
   5  14  10        1.78        1.28      3.72 o
   6  14  10       10.78       10.71      4.46 o
  -7  15  10        1.35       -3.03      3.87 o
  -6  15  10       46.70       60.98      5.15 o
  -5  15  10       28.45       36.67      3.97 o
  -4  15  10        3.92        1.76      2.94 o
  -3  15  10       42.86       38.53      3.86 o
  -2  15  10        4.58       -1.68      1.86 o
  -1  15  10      153.03      172.75      4.42 o
   0  15  10       62.20       55.84      2.88 o
   1  15  10        0.97       -0.78      1.52 o
   2  15  10      308.12      286.07     10.53 o
   3  15  10       66.52       61.21     12.39 o
   4  15  10        5.63       10.40      3.82 o
   5  15  10       23.37       23.05      4.69 o
   6  15  10        9.61       17.96      5.04 o
  -7  16  10        2.05        6.91      4.14 o
  -6  16  10        0.02       -2.01      3.17 o
  -5  16  10        0.58       -0.19      2.99 o
  -4  16  10        0.02       -2.03      2.89 o
  -3  16  10       40.01       39.01      3.91 o
  -2  16  10        0.17       -2.61      2.61 o
  -1  16  10      234.04      229.86      5.16 o
   0  16  10       25.88       27.91      2.76 o
   1  16  10       71.28       92.75      6.28 o
   2  16  10      126.76      129.24      7.32 o
   3  16  10       46.45       51.23      5.25 o
   4  16  10       44.95       53.36      7.12 o
   5  16  10        3.74        8.14      8.98 o
   6  16  10        5.30        5.41      4.58 o
  -7  17  10        2.28        2.14      4.31 o
  -6  17  10        5.07       10.06      4.31 o
  -5  17  10        1.35        3.15      3.31 o
  -4  17  10       21.38       19.18      4.38 o
  -3  17  10       26.22       31.08      4.35 o
  -2  17  10       30.51       31.48      3.57 o
  -1  17  10        1.81        2.78      2.72 o
   0  17  10      137.97      144.68      5.89 o
   1  17  10      150.71      163.06      7.88 o
   2  17  10       20.62       17.08      4.34 o
   3  17  10       38.56       53.10      8.05 o
   4  17  10      104.76      111.78      9.29 o
   5  17  10       69.02       67.19      6.64 o
   6  17  10        4.46        6.60      5.26 o
  -6  18  10        9.73        9.32      4.58 o
  -5  18  10        0.06       -0.95      3.11 o
  -4  18  10        0.97       -0.33      2.99 o
  -3  18  10        6.67        5.61      3.64 o
  -2  18  10        8.16        8.40      3.15 o
  -1  18  10      164.34      154.30      8.59 o
   0  18  10        0.21       -2.79      3.66 o
   1  18  10       15.14       15.18      4.95 o
   2  18  10        1.26        0.83      3.32 o
   3  18  10        1.06        4.14      3.74 o
   4  18  10       53.01       58.24     11.15 o
   5  18  10       14.19       11.93      4.69 o
  -6  19  10       17.73       22.75      5.20 o
  -5  19  10       20.68       22.54      4.34 o
  -4  19  10        2.79       -1.21      2.79 o
  -3  19  10       36.64       47.72      4.40 o
  -2  19  10       13.01       13.84      4.69 o
  -1  19  10       69.91       71.06      6.64 o
   0  19  10       38.39       34.40      6.50 o
   1  19  10        3.87       10.53      8.67 o
   2  19  10       26.43       28.15      7.12 o
   3  19  10        3.10       -2.48      5.88 o
   4  19  10        6.32       -0.22      3.82 o
   5  19  10        0.42        4.67      4.58 o
  -6  20  10        9.63       19.82      7.43 o
  -5  20  10        3.48        8.51      3.91 o
  -4  20  10       14.15       18.64      6.58 o
  -3  20  10        0.18       -4.07      8.36 o
  -2  20  10        0.03       -1.59     10.53 o
  -1  20  10       15.14       17.80      4.69 o
   0  20  10        1.96       -4.09      4.12 o
   1  20  10        9.18        4.95      8.05 o
   2  20  10        0.03        3.10      8.05 o
   3  20  10        2.47       -3.41      3.41 o
   4  20  10        7.13       11.07      4.78 o
  -5  21  10        4.40        7.43      3.77 o
  -4  21  10        0.47       -4.09      8.98 o
  -3  21  10        0.03       -4.69      4.69 o
  -2  21  10       25.16       29.65      7.74 o
  -1  21  10        1.71       -0.12      4.12 o
   0  21  10       17.59       18.58      9.29 o
   1  21  10        1.04        6.81      8.67 o
   2  21  10        3.71        1.86      8.67 o
   3  21  10        1.39       -3.10      8.05 o
   4  21  10       53.47       52.68      6.18 o
  -4  22  10        0.23       -5.04      5.04 o
  -3  22  10        5.37        2.08      9.60 o
  -2  22  10        0.73       -2.91      4.69 o
  -1  22  10       35.03       36.13      6.18 o
   0  22  10       10.20        7.43      9.29 o
   1  22  10        0.01        0.62      8.67 o
   2  22  10        0.38       -5.57      8.05 o
   3  22  10        0.74        1.24      8.67 o
  -4  23  10        6.58       -1.72      5.25 o
  -3  23  10        1.36       -5.04      5.04 o
  -2  23  10        0.07        2.60      5.15 o
  -1  23  10        0.46        0.08      4.78 o
   0  23  10        0.98       -1.24      8.67 o
   1  23  10        0.45       -2.48      8.67 o
   2  23  10        7.79       11.15      9.91 o
   3  23  10        0.89        4.95      8.67 o
  -3  24  10        1.62        5.04      5.95 o
  -2  24  10        0.08       -9.05     12.70 o
  -1  24  10        0.76        4.43      5.25 o
   0  24  10        1.63       -2.48      9.29 o
   1  24  10        5.29        8.05      9.29 o
   2  24  10        0.95        9.29      9.91 o
  -1  25  10        2.84        1.86      9.29 o
   0  25  10        4.13        0.62      9.91 o
  -9   1  11        4.39        8.79      3.14 o
  -8   1  11        2.19        4.27      2.74 o
  -7   1  11        4.51        6.84      2.85 o
  -6   1  11      244.15      267.19      6.07 o
  -5   1  11        2.87       -0.51      1.71 o
  -4   1  11      356.08      330.11      7.10 o
  -3   1  11       64.67       71.51      4.61 o
  -2   1  11        1.08        2.19      1.24 o
  -1   1  11      343.05      349.15      5.86 o
   0   1  11       20.44       28.56      1.63 o
   1   1  11      391.42      384.71      6.17 o
   2   1  11        2.07        0.87      1.36 o
   3   1  11       20.82       28.29      2.95 o
   4   1  11       39.79       43.06      3.94 o
   5   1  11        2.69        3.10      2.63 o
   6   1  11      343.03      351.50     11.39 o
   7   1  11      124.37      146.14      8.09 o
   8   1  11        6.82       10.82      6.19 o
  -9   2  11        0.11       -0.44      3.41 o
  -8   2  11        8.32        4.27      2.41 o
  -7   2  11      106.93      124.90      4.42 o
  -6   2  11        1.92        1.00      2.39 o
  -5   2  11      139.65      119.39      4.66 o
  -4   2  11        0.10        0.01      1.74 o
  -3   2  11      191.53      163.34      5.10 o
  -2   2  11       16.10       16.95      1.70 o
  -1   2  11      604.55      576.50      8.27 o
   0   2  11      403.32      410.51      6.03 o
   1   2  11      160.09      157.29      3.62 o
   2   2  11       40.85       40.69      2.37 o
   3   2  11      352.39      350.10      6.91 o
   4   2  11       13.79        8.75      2.38 o
   5   2  11        2.81        5.43      2.82 o
   6   2  11       22.77       20.65      3.70 o
   7   2  11       55.35       71.17     13.63 o
   8   2  11        2.58        1.79      6.19 o
  -9   3  11        1.62       -0.69      2.62 o
  -8   3  11       41.34       49.80      3.45 o
  -7   3  11        0.15        2.58      2.19 o
  -6   3  11        7.51       10.68      2.30 o
  -5   3  11       14.79       16.77      2.48 o
  -4   3  11        0.79        2.92      1.68 o
  -3   3  11      150.01      143.28      3.77 o
  -2   3  11      101.16      108.81      2.95 o
  -1   3  11       89.10       88.62      2.93 o
   0   3  11       56.43       60.82      2.29 o
   1   3  11        8.07        6.51      1.36 o
   2   3  11        0.28        1.23      1.42 o
   3   3  11        1.64        1.14      1.62 o
   4   3  11       97.76       82.65      4.21 o
   5   3  11       65.91       59.62      4.82 o
   6   3  11        0.09       -1.55      3.41 o
   7   3  11       34.36       39.68      4.82 o
   8   3  11       15.65       19.14      4.58 o
  -9   4  11        0.11       -2.62      2.62 o
  -8   4  11        3.93        5.41      2.50 o
  -7   4  11       57.17       64.93      3.85 o
  -6   4  11        5.56        4.55      2.17 o
  -5   4  11       56.97       49.51      3.09 o
  -4   4  11        7.97        3.89      1.71 o
  -3   4  11      130.84      128.02      3.56 o
  -2   4  11      163.09      159.23      3.59 o
  -1   4  11        0.35       -0.29      1.24 o
   0   4  11      472.06      456.64      6.58 o
   1   4  11        0.39       -1.14      1.14 o
   2   4  11       65.40       69.39      2.91 o
   3   4  11       76.87       77.23      4.74 o
   4   4  11        2.50        0.30      2.14 o
   5   4  11      128.70      127.33      6.57 o
   6   4  11      101.77      105.64      8.36 o
   7   4  11       67.54       57.03      5.46 o
  -9   5  11        0.01       -0.30      2.76 o
  -8   5  11        5.74        4.21      2.44 o
  -7   5  11        7.11        4.43      2.23 o
  -6   5  11       12.50        5.22      2.17 o
  -5   5  11       36.67       32.92      2.61 o
  -4   5  11        0.85        1.28      1.66 o
  -3   5  11        1.35        0.51      1.52 o
  -2   5  11      125.81      124.85      3.20 o
  -1   5  11      687.75      707.53      8.88 o
   0   5  11      180.91      184.36      3.81 o
   1   5  11       19.65       22.50      1.98 o
   2   5  11       85.78       77.30      2.90 o
   3   5  11      255.94      237.02      6.20 o
   4   5  11      101.09       80.28      3.89 o
   5   5  11        5.85        7.05      2.82 o
   6   5  11        0.64       -0.93      2.63 o
   7   5  11       42.12       49.45      5.02 o
  -9   6  11        0.01       -1.76      5.26 o
  -8   6  11        7.44       10.74      3.76 o
  -7   6  11       23.19       26.11      2.88 o
  -6   6  11        5.31        2.99      2.14 o
  -5   6  11      494.23      443.67      9.13 o
  -4   6  11       54.64       40.34      2.64 o
  -3   6  11      141.16      144.99      3.81 o
  -2   6  11       29.28       32.05      2.04 o
  -1   6  11      259.97      258.69      4.63 o
   0   6  11     1140.77     1031.24     12.01 o
   1   6  11       95.21       90.00      3.28 o
   2   6  11        9.49       10.04      1.58 o
   3   6  11       20.27       19.08      2.41 o
   4   6  11        0.98        0.40      2.19 o
   5   6  11        0.00       -2.48      2.48 o
   6   6  11       27.32       17.19      5.57 o
   7   6  11        3.09        1.57      4.34 o
  -8   7  11       46.21       39.04      3.32 o
  -7   7  11        3.30        4.25      2.33 o
  -6   7  11      118.28      111.69      6.46 o
  -5   7  11        0.01        0.46      1.91 o
  -4   7  11      437.05      402.82      7.44 o
  -3   7  11      356.90      346.70      7.62 o
  -2   7  11      214.59      197.20      4.45 o
  -1   7  11      203.44      187.36      3.92 o
   0   7  11        0.35        0.80      1.30 o
   1   7  11        0.14       -0.73      1.39 o
   2   7  11      113.10      114.70      3.31 o
   3   7  11        1.05       -0.99      1.79 o
   4   7  11       12.98        7.73      2.61 o
   5   7  11        7.26        9.08      2.68 o
   6   7  11       32.10       31.82      4.14 o
   7   7  11        6.34       11.29      3.70 o
  -8   8  11        3.04        3.57      3.33 o
  -7   8  11        1.93        1.24      2.17 o
  -6   8  11       55.58       63.43      3.48 o
  -5   8  11      174.63      185.31      5.11 o
  -4   8  11      333.61      316.70      6.51 o
  -3   8  11       95.72      100.33      4.94 o
  -2   8  11      725.09      729.49      9.92 o
  -1   8  11      134.59      138.20      3.53 o
   0   8  11      432.73      406.90      5.94 o
   1   8  11      120.54      117.92      3.78 o
   2   8  11        1.45        0.16      1.38 o
   3   8  11        2.31        2.80      1.61 o
   4   8  11        0.03       -1.31      2.19 o
   5   8  11        1.12       -2.20      2.20 o
   6   8  11        6.42        4.64      3.07 o
   7   8  11        0.04        1.24      4.95 o
  -8   9  11       47.79       72.32      5.43 o
  -7   9  11       11.47       14.43      3.05 o
  -6   9  11       18.70       24.74      2.70 o
  -5   9  11       12.72       13.24      2.28 o
  -4   9  11      220.30      189.57      4.99 o
  -3   9  11        3.34        1.45      1.88 o
  -2   9  11        3.71        3.80      1.65 o
  -1   9  11      102.65       99.81      3.02 o
   0   9  11      110.58      107.08      2.94 o
   1   9  11      172.25      166.62      4.48 o
   2   9  11        6.67        7.35      1.79 o
   3   9  11       64.50       54.89      3.10 o
   4   9  11       20.63       16.08      2.99 o
   5   9  11       18.81       18.63      3.12 o
   6   9  11        3.02        1.86      4.34 o
   7   9  11        2.08        3.72      4.95 o
  -8  10  11        5.22        3.10      3.58 o
  -7  10  11       46.97       53.47      4.14 o
  -6  10  11       71.70       64.02      4.00 o
  -5  10  11       52.71       49.32      3.02 o
  -4  10  11       41.57       28.89      2.78 o
  -3  10  11      273.80      253.37      5.58 o
  -2  10  11      175.46      171.79      4.64 o
  -1  10  11      124.77      123.48      3.54 o
   0  10  11      122.28      125.98      3.66 o
   1  10  11        5.24        9.60      1.65 o
   2  10  11        6.12       14.01      2.61 o
   3  10  11       32.38       44.07      2.78 o
   4  10  11       26.55       30.88      2.66 o
   5  10  11        9.87        4.54      2.61 o
   6  10  11        0.02       -0.62      4.34 o
   7  10  11        1.98       -1.86      4.34 o
  -8  11  11        1.59        2.67      3.54 o
  -7  11  11       15.04       11.73      3.49 o
  -6  11  11        7.88        2.56      3.63 o
  -5  11  11        0.92       -1.20      2.18 o
  -4  11  11        4.34        4.12      2.23 o
  -3  11  11       91.57       89.84      3.85 o
  -2  11  11      539.16      516.64      8.51 o
  -1  11  11      684.00      661.37      9.16 o
   0  11  11        0.85       -0.11      1.53 o
   1  11  11       70.17       66.86      2.67 o
   2  11  11       83.95       79.32      4.20 o
   3  11  11        0.04        1.39      1.80 o
   4  11  11        1.16        1.45      1.98 o
   5  11  11       43.11       53.77      5.49 o
   6  11  11       25.87       29.73      6.19 o
   7  11  11        2.29        6.19      5.57 o
  -8  12  11        7.87        8.57      3.96 o
  -7  12  11       10.69       11.71      3.81 o
  -6  12  11        0.37       -0.23      3.12 o
  -5  12  11       12.59       12.74      3.25 o
  -4  12  11        0.33       -0.02      2.14 o
  -3  12  11       26.59       21.02      3.04 o
  -2  12  11        0.82        1.71      1.98 o
  -1  12  11      192.07      164.51      4.03 o
   0  12  11      158.39      146.87      4.26 o
   1  12  11        4.38        2.07      1.53 o
   2  12  11        4.98        1.76      2.25 o
   3  12  11        0.25       -2.06      2.06 o
   4  12  11       24.65       16.44      4.58 o
   5  12  11       16.14       11.41      4.46 o
   6  12  11       10.15       14.24      5.57 o
  -7  13  11       37.07       38.40      5.46 o
  -6  13  11       21.60       24.08      5.82 o
  -5  13  11        0.15       -0.49      3.05 o
  -4  13  11        2.50       -1.40      2.57 o
  -3  13  11        4.24        5.60      2.17 o
  -2  13  11       18.78       16.64      3.19 o
  -1  13  11      232.76      227.39      5.28 o
   0  13  11        1.42       -0.53      1.67 o
   1  13  11      149.42      139.28      3.78 o
   2  13  11       14.98       13.44      4.57 o
   3  13  11        3.49        0.44      5.88 o
   4  13  11       63.80       62.67      6.81 o
   5  13  11        1.22        0.17      3.66 o
   6  13  11       22.85       21.06      6.19 o
  -7  14  11        4.22        9.38      4.58 o
  -6  14  11        8.51        7.78      3.31 o
  -5  14  11       44.50       29.44      5.63 o
  -4  14  11        0.38       -2.45      2.92 o
  -3  14  11      200.31      186.00      6.81 o
  -2  14  11        0.04        2.14      1.98 o
  -1  14  11        4.38        4.04      1.76 o
   0  14  11       28.32       32.49      2.76 o
   1  14  11        7.98        6.69      1.87 o
   2  14  11        1.42        1.97      3.26 o
   3  14  11       33.25       31.52      4.69 o
   4  14  11       13.87       14.16      4.22 o
   5  14  11        1.56        0.87      4.12 o
   6  14  11        0.70        0.42      4.64 o
  -7  15  11       30.90       41.69     10.53 o
  -6  15  11        0.65       -3.31      3.31 o
  -5  15  11        1.73        2.99      3.31 o
  -4  15  11       32.97       30.74      3.97 o
  -3  15  11        5.95        3.40      2.99 o
  -2  15  11       14.14       13.54      2.38 o
  -1  15  11        0.00        1.14      1.76 o
   0  15  11        3.01        1.32      1.78 o
   1  15  11       36.24       37.05      3.41 o
   2  15  11      197.58      216.73      9.74 o
   3  15  11       13.33       13.63      4.22 o
   4  15  11       46.21       34.24      5.25 o
   5  15  11        3.37        6.07      4.12 o
   6  15  11       18.50       13.83      5.04 o
  -7  16  11        0.02       -3.70      3.70 o
  -6  16  11       11.67        8.93      3.91 o
  -5  16  11        0.52       -2.03      3.15 o
  -4  16  11        1.32       -1.89      3.11 o
  -3  16  11        0.24       -2.03      2.64 o
  -2  16  11       10.21        7.19      2.85 o
  -1  16  11        2.05        1.15      1.76 o
   0  16  11       13.69       14.30      2.53 o
   1  16  11       12.28       18.64      4.22 o
   2  16  11        5.32        6.88      3.74 o
   3  16  11        2.51        6.19      3.82 o
   4  16  11        4.09        1.66     10.53 o
   5  16  11        6.71        5.01      4.34 o
  -6  17  11        6.93        7.20      3.86 o
  -5  17  11       14.51       16.79      3.91 o
  -4  17  11       31.20       37.61      4.34 o
  -3  17  11        4.83       -1.67      2.85 o
  -2  17  11        6.39        2.83      2.99 o
  -1  17  11       17.13       12.81      3.18 o
   0  17  11        1.74        6.26      2.07 o
   1  17  11      123.65      133.06     18.27 o
   2  17  11       28.39       32.54      4.86 o
   3  17  11       43.99       48.75      8.05 o
   4  17  11       22.30       16.88      4.78 o
   5  17  11        1.89        3.38      4.58 o
  -6  18  11        1.89        0.99      4.31 o
  -5  18  11       43.19       52.21      5.21 o
  -4  18  11        3.32        1.51      3.43 o
  -3  18  11       16.56       17.62      3.68 o
  -2  18  11       15.72       18.93      3.41 o
  -1  18  11        2.31        3.36      4.46 o
   0  18  11       66.18       74.11      8.98 o
   1  18  11        0.61        2.58      3.74 o
   2  18  11       45.14       41.45      5.25 o
   3  18  11       14.45       15.29      4.37 o
   4  18  11        0.23       -0.59      4.22 o
   5  18  11        6.51        4.90      4.69 o
  -5  19  11        8.39        1.25      6.71 o
  -4  19  11       38.60       40.51      4.66 o
  -3  19  11        0.10       -2.99      2.99 o
  -2  19  11       26.91       28.76      6.19 o
  -1  19  11        0.02        6.46      4.69 o
   0  19  11        0.18       -2.51      4.22 o
   1  19  11        0.97        6.81      8.05 o
   2  19  11       10.56       11.89      7.12 o
   3  19  11       27.43       23.75      5.25 o
   4  19  11       35.97       43.98      6.18 o
  -5  20  11        0.68       -0.47      4.93 o
  -4  20  11        2.32       -3.11      4.38 o
  -3  20  11        6.96       -3.38      4.58 o
  -2  20  11        3.27       -4.11      4.58 o
  -1  20  11        0.19        0.56      4.30 o
   0  20  11       20.25       15.48      9.91 o
   1  20  11       63.84       62.55     12.39 o
   2  20  11       20.96        6.19      9.29 o
   3  20  11       16.06       11.50      4.95 o
   4  20  11       36.18       41.50      6.18 o
  -4  21  11        0.47       -1.61      5.15 o
  -3  21  11        0.37       -2.79      4.78 o
  -2  21  11        0.10        3.25      4.78 o
  -1  21  11        7.84       -2.15      4.37 o
   0  21  11       36.58       41.49     11.15 o
   1  21  11        0.51       -7.43      8.05 o
   2  21  11        1.22        0.62      9.29 o
   3  21  11        5.49        9.29      8.67 o
  -4  22  11        1.33       -2.59      5.34 o
  -3  22  11        3.01        3.41      5.72 o
  -2  22  11        9.91        7.93      5.15 o
  -1  22  11        5.27        3.95      5.26 o
   0  22  11        0.11       -5.57      8.67 o
   1  22  11       19.26       23.53     10.53 o
   2  22  11       36.80       51.40     11.77 o
  -3  23  11        0.01       -3.93      5.49 o
  -2  23  11        3.95        7.29      5.61 o
  -1  23  11        0.89        1.14      5.25 o
   0  23  11        0.03       -8.05      8.05 o
   1  23  11       10.54       13.63     10.53 o
   2  23  11       29.86       48.31     11.77 o
  -1  24  11        0.00        6.19     10.53 o
   0  24  11        2.55       -4.95      9.91 o
  -8   0  12        0.47       -3.37      3.87 o
  -7   0  12        6.34        0.87      3.70 o
  -6   0  12        3.55        1.07      3.26 o
  -5   0  12        0.51       -3.72      3.72 o
  -4   0  12       14.89        9.20      2.97 o
  -3   0  12      266.44      260.58      9.91 o
  -2   0  12       26.82       24.77      3.42 o
  -1   0  12     1377.13     1404.33     28.30 o
   0   0  12     1182.14     1146.62     19.68 o
   1   0  12       75.37       56.92      3.48 o
   2   0  12       19.34       20.83      3.42 o
   3   0  12      127.84       97.68     14.24 o
   4   0  12      184.59      155.45      9.91 o
   5   0  12       59.43       50.17      6.19 o
   6   0  12      125.76      110.86      9.29 o
   7   0  12        8.41        8.67      5.57 o
  -8   1  12       39.83       50.96      4.10 o
  -7   1  12        1.78       -0.55      2.36 o
  -6   1  12       23.57       15.02      2.83 o
  -5   1  12        0.32        0.56      2.13 o
  -4   1  12       55.52       53.60      3.20 o
  -3   1  12       96.78       99.49      3.99 o
  -2   1  12      120.05      125.32      5.01 o
  -1   1  12      373.54      355.09      7.21 o
   0   1  12      136.96      134.78      3.94 o
   1   1  12      142.09      145.85      3.73 o
   2   1  12        0.08       -1.68      1.68 o
   3   1  12       33.55       37.40      2.94 o
   4   1  12       25.78       28.50      3.94 o
   5   1  12        8.87        6.05      2.82 o
   6   1  12        9.47       17.55      3.94 o
   7   1  12        3.09        6.85      4.64 o
  -8   2  12        0.46        0.46      2.78 o
  -7   2  12        4.30        4.64      2.35 o
  -6   2  12        4.96        1.86      2.04 o
  -5   2  12        3.85        1.24      1.99 o
  -4   2  12        7.17        6.62      2.86 o
  -3   2  12       54.71       55.88      3.10 o
  -2   2  12       51.50       47.76      2.83 o
  -1   2  12       19.60       20.05      2.29 o
   0   2  12       12.98       16.07      2.72 o
   1   2  12      216.73      218.54      5.89 o
   2   2  12       36.74       36.25      2.81 o
   3   2  12      235.39      264.62      6.61 o
   4   2  12        0.26       -1.91      2.79 o
   5   2  12        1.14       -1.34      4.34 o
   6   2  12       61.55       51.11      5.02 o
   7   2  12        0.34       -1.07      3.26 o
  -8   3  12        0.61       -1.78      2.36 o
  -7   3  12        0.24        1.61      2.17 o
  -6   3  12       53.08       53.04      3.15 o
  -5   3  12      263.89      265.13      6.11 o
  -4   3  12      180.01      156.61      4.46 o
  -3   3  12       39.16       37.99      2.49 o
  -2   3  12      392.59      388.07      7.84 o
  -1   3  12       10.90        6.47      1.92 o
   0   3  12      140.67      144.02      4.43 o
   1   3  12      171.55      155.28      4.85 o
   2   3  12        5.05        8.85      2.08 o
   3   3  12      404.93      363.69      9.16 o
   4   3  12        8.02        5.98      2.57 o
   5   3  12        1.54        0.93      2.63 o
   6   3  12        3.93       11.56      3.26 o
   7   3  12       41.05       64.14      5.90 o
  -8   4  12        1.92        2.86      2.49 o
  -7   4  12        1.23       -2.09      2.09 o
  -6   4  12        2.76       -1.61      1.94 o
  -5   4  12       13.52        9.56      2.17 o
  -4   4  12        0.59       -0.26      1.82 o
  -3   4  12       49.88       58.53      4.43 o
  -2   4  12        6.39        5.05      1.68 o
  -1   4  12      136.78      123.08      4.15 o
   0   4  12      245.71      244.07      5.23 o
   1   4  12       97.97       87.88      3.48 o
   2   4  12        5.35        6.68      1.76 o
   3   4  12       48.33       49.98      3.85 o
   4   4  12        8.82        7.67      2.57 o
   5   4  12        1.19        3.14      2.82 o
   6   4  12        0.75       -2.19      2.82 o
   7   4  12        7.62        9.87      3.70 o
  -8   5  12       20.35       22.43      3.05 o
  -7   5  12        9.45       12.11      2.49 o
  -6   5  12        7.52        1.71      2.10 o
  -5   5  12       99.63      105.78      4.01 o
  -4   5  12       62.52       50.78      4.15 o
  -3   5  12      238.90      211.62      5.68 o
  -2   5  12        8.62        6.67      1.91 o
  -1   5  12       15.14       15.28      3.07 o
   0   5  12       11.83       11.16      1.92 o
   1   5  12       41.29       38.87      2.41 o
   2   5  12      148.59      135.42      5.55 o
   3   5  12      118.58      123.11      5.27 o
   4   5  12       46.32       47.87      5.07 o
   5   5  12       37.03       28.50      3.94 o
   6   5  12        1.50        1.57      4.34 o
   7   5  12       86.51      108.92     11.15 o
  -8   6  12        0.14        1.86      2.47 o
  -7   6  12        7.85        5.02      2.36 o
  -6   6  12        4.44        5.02      2.17 o
  -5   6  12        3.14       -1.34      1.95 o
  -4   6  12        9.70        6.49      3.38 o
  -3   6  12        0.03       -1.51      1.66 o
  -2   6  12        0.18       -0.80      1.96 o
  -1   6  12      175.64      164.01      5.38 o
   0   6  12      665.54      653.47     11.51 o
   1   6  12       94.03       95.94      4.00 o
   2   6  12        6.61        1.21      1.61 o
   3   6  12        1.03        1.04      2.19 o
   4   6  12       67.82       51.82      4.05 o
   5   6  12       23.91       23.13      3.70 o
   6   6  12        0.98        7.39      3.26 o
   7   6  12        4.24        2.79      3.50 o
  -8   7  12        2.51        1.74      2.73 o
  -7   7  12       19.74       26.22      2.95 o
  -6   7  12       10.77        8.89      2.41 o
  -5   7  12       75.92       65.04      3.29 o
  -4   7  12      127.23      109.99      3.97 o
  -3   7  12      125.26      113.40      6.71 o
  -2   7  12        1.17        2.16      1.82 o
  -1   7  12      260.43      239.51      5.26 o
   0   7  12       23.64       15.51      1.98 o
   1   7  12       30.61       35.08      3.01 o
   2   7  12      171.90      161.25      6.23 o
   3   7  12        3.66        6.26      2.05 o
   4   7  12       35.74       34.15      3.54 o
   5   7  12        0.04        0.33      2.82 o
   6   7  12        1.68        3.01      2.97 o
   7   7  12        9.96        2.79      3.94 o
  -8   8  12        9.40       14.24      3.53 o
  -7   8  12        2.66        1.35      2.29 o
  -6   8  12        5.99        3.72      2.23 o
  -5   8  12       27.29       25.27      2.67 o
  -4   8  12        6.37        9.99      2.22 o
  -3   8  12       33.33       29.43      2.52 o
  -2   8  12        0.11       -1.27      1.74 o
  -1   8  12        1.08        0.91      1.85 o
   0   8  12       16.93       22.80      1.92 o
   1   8  12      131.87      111.53      4.34 o
   2   8  12        1.29        1.59      1.72 o
   3   8  12       71.14       71.41      4.65 o
   4   8  12        5.12        5.39      2.57 o
   5   8  12        6.99        7.43      3.07 o
   6   8  12        0.00       -2.52      2.82 o
   7   8  12        0.10       -3.10      4.34 o
  -8   9  12       18.18       17.22      4.26 o
  -7   9  12        0.05       -1.29      2.67 o
  -6   9  12      102.87      114.00      4.45 o
  -5   9  12       29.14       26.11      2.98 o
  -4   9  12      117.69      102.52      3.93 o
  -3   9  12       24.52       19.68      2.19 o
  -2   9  12        1.99       -0.03      1.71 o
  -1   9  12      259.80      258.44      7.95 o
   0   9  12      272.76      263.84      6.23 o
   1   9  12        0.03        1.05      1.80 o
   2   9  12      104.75       81.34      5.64 o
   3   9  12       94.97       83.54      3.97 o
   4   9  12       56.91       62.17      4.11 o
   5   9  12       67.87       63.72      4.69 o
   6   9  12        5.30        8.67      5.57 o
  -8  10  12        5.59       13.70      4.84 o
  -7  10  12        8.44       10.34      3.22 o
  -6  10  12        1.45        0.88      2.28 o
  -5  10  12        6.59        7.69      2.21 o
  -4  10  12       22.96       18.72      2.40 o
  -3  10  12       43.29       38.79      2.67 o
  -2  10  12      122.37      128.15      4.23 o
  -1  10  12      183.10      171.89      4.92 o
   0  10  12      158.25      165.24      6.46 o
   1  10  12       35.96       31.77      2.78 o
   2  10  12       11.85        9.29      2.45 o
   3  10  12        2.20        3.56      2.05 o
   4  10  12        1.35        2.38      2.13 o
   5  10  12       16.00       17.77      3.36 o
   6  10  12       46.69       43.97      7.43 o
  -7  11  12       12.03       10.72      3.44 o
  -6  11  12        1.99        2.28      2.76 o
  -5  11  12        9.23        4.60      2.18 o
  -4  11  12        0.41       -2.07      2.07 o
  -3  11  12       89.00       94.52      3.78 o
  -2  11  12        0.03        1.26      2.05 o
  -1  11  12       26.10       25.02      1.97 o
   0  11  12       30.01       29.18      2.37 o
   1  11  12       51.56       43.67      3.75 o
   2  11  12        8.35        5.62      2.42 o
   3  11  12       34.11       35.02      3.42 o
   4  11  12        5.63        4.75      2.25 o
   5  11  12       85.79       71.53      6.81 o
   6  11  12       44.16       58.22      8.05 o
  -7  12  12        1.48        4.15      3.20 o
  -6  12  12        2.58        0.75      2.81 o
  -5  12  12       16.62       11.06      2.96 o
  -4  12  12      105.20       98.31      3.97 o
  -3  12  12       85.34       86.07      3.66 o
  -2  12  12       73.46       71.35      3.25 o
  -1  12  12        4.58        5.00      1.63 o
   0  12  12        1.16        2.10      1.65 o
   1  12  12        5.95        5.84      1.84 o
   2  12  12        6.67        5.42      3.10 o
   3  12  12       29.84       33.03      6.47 o
   4  12  12        1.90        3.52      4.64 o
   5  12  12       21.88       21.78      5.04 o
   6  12  12       21.15        9.29      5.57 o
  -7  13  12       27.20       35.02      5.81 o
  -6  13  12       16.29       18.66      3.56 o
  -5  13  12       43.25       49.00      8.48 o
  -4  13  12       36.84       42.25      4.17 o
  -3  13  12       14.37        5.23      2.04 o
  -2  13  12        5.98        7.03      2.23 o
  -1  13  12       58.67       58.39      2.70 o
   0  13  12        2.24        2.88      1.65 o
   1  13  12        2.99        2.83      1.99 o
   2  13  12       45.33       44.18      3.82 o
   3  13  12       40.20       42.17      5.15 o
   4  13  12       20.11       17.26      4.69 o
   5  13  12       64.49       77.05     13.63 o
   6  13  12        0.01       -4.95      4.95 o
  -7  14  12        7.30       17.73      4.26 o
  -6  14  12        0.35       -2.33      3.36 o
  -5  14  12        4.15        6.19      3.31 o
  -4  14  12        4.16        1.16      2.94 o
  -3  14  12        0.79        1.69      2.80 o
  -2  14  12       28.47       27.38      4.07 o
  -1  14  12        5.59        2.95      2.24 o
   0  14  12        2.83        2.98      1.66 o
   1  14  12       11.11        9.25      2.64 o
   2  14  12        6.26       -2.86      4.64 o
   3  14  12       27.94       25.02      4.69 o
   4  14  12        6.98        4.18      3.82 o
   5  14  12        2.21        6.11      4.64 o
  -6  15  12       27.47       19.36      4.63 o
  -5  15  12       58.96       67.52      5.25 o
  -4  15  12        0.05       -2.94      2.94 o
  -3  15  12       46.17       50.99      4.29 o
  -2  15  12       11.76        9.67      2.35 o
  -1  15  12        0.49        3.23      1.81 o
   0  15  12       21.76       20.79      2.05 o
   1  15  12        0.02        0.87      2.48 o
   2  15  12       25.58       22.26      4.78 o
   3  15  12        3.20       -3.26      3.26 o
   4  15  12       32.33       31.66      5.25 o
   5  15  12       16.48       19.20      6.19 o
  -6  16  12       14.97       13.12      6.69 o
  -5  16  12        2.89        1.30      3.49 o
  -4  16  12       10.80        4.29      3.18 o
  -3  16  12        0.69       -1.95      3.02 o
  -2  16  12        0.09        0.49      3.68 o
  -1  16  12        0.23       -0.60      1.82 o
   0  16  12        5.09        5.05      1.83 o
   1  16  12       21.86       25.32      4.69 o
   2  16  12        5.04        9.48      3.82 o
   3  16  12        0.22       -1.60      5.57 o
   4  16  12        0.01        1.86      3.88 o
   5  16  12        0.35        6.33      6.50 o
  -6  17  12        0.53        3.77      3.74 o
  -5  17  12       16.49       21.29      4.34 o
  -4  17  12        2.28        7.95      3.57 o
  -3  17  12       28.96       34.67      4.34 o
  -2  17  12        1.48        0.21      2.76 o
  -1  17  12        0.60       -2.61      2.61 o
   0  17  12        2.87        3.93      2.39 o
   1  17  12        4.83       11.97      4.95 o
   2  17  12        0.06        4.13      3.88 o
   3  17  12        0.06       -6.50      6.50 o
   4  17  12        0.93        1.24      4.30 o
  -5  18  12        2.35       -0.32      3.41 o
  -4  18  12       24.29       25.95      4.34 o
  -3  18  12       15.40       16.03      3.57 o
  -2  18  12        5.06        2.25      3.60 o
  -1  18  12       11.27       13.26      5.04 o
   0  18  12      111.86      110.54     11.15 o
   1  18  12      110.19      114.61      9.91 o
   2  18  12        0.43       -1.24      3.42 o
   3  18  12       39.56       30.33      5.61 o
   4  18  12       15.14       14.49      5.15 o
  -5  19  12       27.60       29.45      4.83 o
  -4  19  12        1.71       -1.24      3.53 o
  -3  19  12        0.05        0.50      3.18 o
  -2  19  12        0.01        1.83      4.22 o
  -1  19  12        2.18        1.29      4.30 o
   0  19  12        6.58       19.82      9.91 o
   1  19  12        7.96        0.62      8.05 o
   2  19  12        3.82        6.76      4.30 o
   3  19  12        0.21       -3.51      6.81 o
   4  19  12        6.44        9.09      4.86 o
  -4  20  12        2.24       -1.24      5.69 o
  -3  20  12        8.03        6.10      5.25 o
  -2  20  12        0.04       -3.52      4.58 o
  -1  20  12        6.76        5.97      4.86 o
   0  20  12        0.27       -3.10      8.67 o
   1  20  12       56.43       60.07     12.39 o
   2  20  12       56.69       54.50     12.39 o
   3  20  12        1.45        0.51      4.30 o
  -4  21  12        1.02        1.24      5.25 o
  -3  21  12        0.17       -6.50      6.50 o
  -2  21  12        0.91        3.47      6.50 o
  -1  21  12        6.15        8.42      4.86 o
   0  21  12        0.88       -2.48      9.29 o
   1  21  12        0.00       -3.10      9.29 o
   2  21  12        8.76        6.19      9.91 o
  -3  22  12        2.03       -3.24      5.25 o
  -2  22  12        0.03       -4.12      4.69 o
  -1  22  12        0.69       -4.78      4.78 o
   0  22  12        0.01       -6.81      9.29 o
   1  22  12        0.21       -8.67      8.67 o
  -1  23  12        3.83       -9.29      9.91 o
  -8   1  13        1.03       -2.15      2.99 o
  -7   1  13        9.12       15.13      3.20 o
  -6   1  13        1.94        4.10      2.50 o
  -5   1  13       21.08       20.61      2.78 o
  -4   1  13      157.57      144.95      5.04 o
  -3   1  13      143.08      127.59      5.01 o
  -2   1  13       35.58       31.87      2.78 o
  -1   1  13     1243.65     1266.88     18.73 o
   0   1  13     1789.60     1681.62     23.55 o
   1   1  13      158.02      141.47      5.26 o
   2   1  13       38.01       43.41      4.56 o
   3   1  13      147.45      148.01      5.99 o
   4   1  13        1.22        6.57      3.10 o
   5   1  13       16.43       10.84      3.50 o
   6   1  13        0.24        4.95      3.50 o
   7   1  13        1.16       -0.93      3.50 o
  -8   2  13       30.17       34.40      3.88 o
  -7   2  13        5.28        6.88      2.74 o
  -6   2  13       27.51       21.08      2.94 o
  -5   2  13        1.17        2.23      2.28 o
  -4   2  13      306.42      281.88      6.99 o
  -3   2  13      456.28      434.11      8.83 o
  -2   2  13       57.61       60.65      3.24 o
  -1   2  13        8.59       11.97      4.62 o
   0   2  13       98.08      107.30      4.94 o
   1   2  13        0.02       -1.77      1.77 o
   2   2  13       84.11       87.84      4.59 o
   3   2  13      128.85      118.42      5.37 o
   4   2  13       45.98       36.84     10.53 o
   5   2  13        6.23        7.12      3.07 o
   6   2  13        0.28        1.55      3.07 o
   7   2  13        8.19        7.91      3.70 o
  -8   3  13        4.59        5.92      3.22 o
  -7   3  13        3.12       -2.06      2.24 o
  -6   3  13        0.17       -1.91      1.91 o
  -5   3  13       41.96       47.60      3.09 o
  -4   3  13        2.01        7.32      2.42 o
  -3   3  13       36.90       32.50      2.78 o
  -2   3  13        1.98        0.54      1.78 o
  -1   3  13       34.68       34.57      2.83 o
   0   3  13       41.97       44.53      2.68 o
   1   3  13        0.00       -1.40      1.40 o
   2   3  13      172.25      176.55      4.78 o
   3   3  13       27.08       27.79      3.31 o
   4   3  13       64.88       53.95      4.82 o
   5   3  13       25.21       21.30      3.70 o
   6   3  13       10.41        5.82      5.57 o
   7   3  13        1.22       -1.55      3.50 o
  -8   4  13        0.10       -3.66      3.71 o
  -7   4  13        0.12       -2.24      2.24 o
  -6   4  13        5.85        4.56      2.31 o
  -5   4  13       50.21       43.31      3.05 o
  -4   4  13      346.67      335.54      6.86 o
  -3   4  13      135.02      121.15      4.67 o
  -2   4  13       62.84       54.32      4.06 o
  -1   4  13      145.33      151.82      4.99 o
   0   4  13      117.47      119.20      4.55 o
   1   4  13       65.74       60.03      2.64 o
   2   4  13        7.43        6.56      1.90 o
   3   4  13        4.98        3.41      2.38 o
   4   4  13       35.14       26.78      6.19 o
   5   4  13       19.19       12.39      3.50 o
   6   4  13       10.65       14.24      3.94 o
  -8   5  13        0.06       -2.59      2.59 o
  -7   5  13        0.59        1.12      2.35 o
  -6   5  13        2.38       -1.10      2.33 o
  -5   5  13       16.88       14.39      2.37 o
  -4   5  13        4.02        4.95      2.04 o
  -3   5  13        0.37       -1.03      1.79 o
  -2   5  13       22.59       23.83      2.55 o
  -1   5  13      199.71      198.00      5.59 o
   0   5  13      272.52      252.60      7.24 o
   1   5  13        0.39        1.11      1.95 o
   2   5  13        0.17       -1.43      1.57 o
   3   5  13        4.33        3.17      2.38 o
   4   5  13       12.44        8.71      3.51 o
   5   5  13       13.25       15.91      3.50 o
   6   5  13       45.90       38.23      7.12 o
  -8   6  13       24.56       23.35      3.28 o
  -7   6  13       18.94       21.85      3.02 o
  -6   6  13       24.06       32.15      2.99 o
  -5   6  13       14.13        7.85      2.23 o
  -4   6  13        0.05       -0.88      2.07 o
  -3   6  13      143.90      143.25      4.43 o
  -2   6  13      113.16      113.74      4.03 o
  -1   6  13       37.04       33.29      2.85 o
   0   6  13        1.37        1.58      1.79 o
   1   6  13       63.74       62.00      3.60 o
   2   6  13       15.75       14.40      2.12 o
   3   6  13       12.82       10.42      2.38 o
   4   6  13        2.22        4.52      2.75 o
   5   6  13        1.73        3.57      2.82 o
   6   6  13       13.06       24.56      4.38 o
  -8   7  13       10.01        7.58      3.92 o
  -7   7  13        8.72        9.28      2.71 o
  -6   7  13        0.60        1.00      2.16 o
  -5   7  13       14.74        6.45      2.26 o
  -4   7  13       40.34       29.64      2.60 o
  -3   7  13       49.05       51.65      3.55 o
  -2   7  13      199.28      193.21      4.92 o
  -1   7  13      441.76      458.85      9.73 o
   0   7  13       12.09        9.00      1.88 o
   1   7  13      175.76      190.13      6.79 o
   2   7  13        2.25       -0.03      1.80 o
   3   7  13        2.91        3.99      2.07 o
   4   7  13        1.12        3.72      2.75 o
   5   7  13        7.35        1.55      3.07 o
   6   7  13        8.80        8.45      3.72 o
  -8   8  13       52.97       79.89      9.91 o
  -7   8  13        5.73        2.40      3.27 o
  -6   8  13        2.49        1.97      2.23 o
  -5   8  13       47.74       41.14      3.05 o
  -4   8  13       19.60       15.75      3.32 o
  -3   8  13       73.06       79.65      3.43 o
  -2   8  13       26.63       25.85      2.38 o
  -1   8  13       93.27       98.22      3.71 o
   0   8  13       23.14       30.29      3.59 o
   1   8  13       14.39       16.68      2.85 o
   2   8  13        3.37        5.31      2.45 o
   3   8  13        0.06        0.79      2.03 o
   4   8  13       18.01       12.81      2.53 o
   5   8  13        3.38        5.33      3.72 o
   6   8  13        0.18        0.37      3.72 o
  -7   9  13        5.09       10.05      3.25 o
  -6   9  13       14.09       17.17      2.77 o
  -5   9  13       36.97       39.46      3.61 o
  -4   9  13        1.04       -1.92      1.92 o
  -3   9  13       36.15       30.33      2.60 o
  -2   9  13        1.09        1.11      2.12 o
  -1   9  13       66.04       68.14      3.13 o
   0   9  13        2.02        8.11      1.93 o
   1   9  13       91.47       98.11      4.19 o
   2   9  13       15.29       10.17      2.64 o
   3   9  13       31.46       33.04      3.02 o
   4   9  13       36.82       41.44      3.31 o
   5   9  13        1.18        2.17      3.07 o
   6   9  13        2.41        3.10      4.95 o
  -7  10  13        0.56        5.40      3.27 o
  -6  10  13        6.92       10.69      2.63 o
  -5  10  13       38.91       38.88      3.11 o
  -4  10  13       58.10       63.81      3.37 o
  -3  10  13      101.95      104.93      4.24 o
  -2  10  13        0.00        1.67      2.67 o
  -1  10  13       65.29       62.49      3.52 o
   0  10  13       36.98       39.13      2.54 o
   1  10  13       60.92       60.06      3.55 o
   2  10  13       39.29       35.29      3.54 o
   3  10  13       39.72       50.35      3.67 o
   4  10  13       16.08       11.86      2.60 o
   5  10  13        0.12        2.48      4.95 o
   6  10  13        8.23        9.29      6.19 o
  -7  11  13        1.10       -2.05      3.17 o
  -6  11  13        0.65        0.22      3.07 o
  -5  11  13       14.13       17.01      2.67 o
  -4  11  13        0.32        2.45      2.24 o
  -3  11  13        1.58       -0.56      2.04 o
  -2  11  13       41.36       35.67      2.65 o
  -1  11  13        5.34        3.22      1.90 o
   0  11  13       49.05       53.88      2.59 o
   1  11  13        1.81        3.14      2.11 o
   2  11  13        0.04        5.42      2.64 o
   3  11  13        1.44       -2.01      4.20 o
   4  11  13       17.40       16.13      3.13 o
   5  11  13       10.28       13.93      4.58 o
   6  11  13       22.90       27.25      6.81 o
  -7  12  13       29.09       43.25      4.60 o
  -6  12  13       32.38       43.97      4.25 o
  -5  12  13       14.81       15.05      3.24 o
  -4  12  13        7.61        7.72      2.38 o
  -3  12  13        9.31        7.39      2.17 o
  -2  12  13        4.26        2.27      1.86 o
  -1  12  13      106.28      108.38      3.91 o
   0  12  13        5.17        5.77      1.84 o
   1  12  13        0.86       -0.93      4.74 o
   2  12  13       23.34       27.95      3.41 o
   3  12  13        1.20       -2.45      2.45 o
   4  12  13        3.87        0.91      3.41 o
   5  12  13       69.16       87.20      7.43 o
  -7  13  13        0.07       13.63      7.43 o
  -6  13  13        2.00       -0.89      3.04 o
  -5  13  13       14.22       15.35      3.20 o
  -4  13  13       95.12       91.51      4.78 o
  -3  13  13        3.82        0.05      2.05 o
  -2  13  13        0.15       -1.15      2.02 o
  -1  13  13        1.92       -1.80      1.80 o
   0  13  13       45.53       38.45      2.39 o
   1  13  13       98.45       99.00      4.95 o
   2  13  13       14.67       19.95      3.18 o
   3  13  13       21.10       16.60      5.57 o
   4  13  13        5.57        0.99      4.95 o
   5  13  13        5.19        8.21      4.78 o
  -6  14  13        0.91       -0.69      3.05 o
  -5  14  13        0.33       -0.50      2.92 o
  -4  14  13       29.75       30.42      3.51 o
  -3  14  13        1.63        2.06      2.56 o
  -2  14  13       41.22       38.38      2.81 o
  -1  14  13        0.04        0.46      2.31 o
   0  14  13        1.61        1.06      1.64 o
   1  14  13        0.36       -0.18      2.45 o
   2  14  13        3.87        6.01      3.82 o
   3  14  13       53.33       46.89      5.72 o
   4  14  13        2.48        1.80      4.95 o
   5  14  13        2.38        5.65      4.78 o
  -6  15  13        1.07       -2.96      2.96 o
  -5  15  13        4.45        0.98      2.96 o
  -4  15  13       36.08       43.09      4.03 o
  -3  15  13        0.03       -3.31      3.31 o
  -2  15  13        5.57        6.08      2.63 o
  -1  15  13       15.09       16.12      2.66 o
   0  15  13       61.99       64.26      3.65 o
   1  15  13      142.27      135.98     11.15 o
   2  15  13       33.89       38.35      5.25 o
   3  15  13        0.21       -2.66      3.82 o
   4  15  13       10.85        8.05      4.69 o
  -6  16  13       30.00       39.87      5.64 o
  -5  16  13        0.38       -0.82      3.53 o
  -4  16  13        8.11       12.14      3.28 o
  -3  16  13        1.17        1.39      2.72 o
  -2  16  13        2.38       -0.12      2.89 o
  -1  16  13       52.28       50.94      3.06 o
   0  16  13        1.21        4.13      2.03 o
   1  16  13        5.12       11.60      4.30 o
   2  16  13        5.39       12.08      6.19 o
   3  16  13        0.09       -3.27      6.19 o
   4  16  13        0.06        0.74      6.81 o
  -5  17  13        1.30       -3.30      3.59 o
  -4  17  13        5.16        4.14      4.19 o
  -3  17  13        0.99       -3.15      3.15 o
  -2  17  13        0.09        0.12      2.56 o
  -1  17  13       24.42       24.99      3.16 o
   0  17  13        4.38        5.50      2.68 o
   1  17  13       95.85      105.21      8.98 o
   2  17  13       40.94       51.44      6.18 o
   3  17  13       50.92       64.66      7.12 o
   4  17  13       13.49        0.70     11.77 o
  -5  18  13       19.85       21.45      4.87 o
  -4  18  13        1.57        1.15      3.57 o
  -3  18  13        0.71       -3.18      3.18 o
  -2  18  13       12.25       17.56      3.13 o
  -1  18  13        3.38        2.85      3.41 o
   0  18  13       13.58        1.24      8.67 o
   1  18  13        6.73       14.03      4.69 o
   2  18  13       37.29       52.47      6.28 o
   3  18  13       22.85       27.35      5.81 o
  -4  19  13        0.59       -1.52      3.44 o
  -3  19  13        4.13        0.89      3.44 o
  -2  19  13       20.01       31.70      5.81 o
  -1  19  13       24.92       29.37      4.53 o
   0  19  13        8.20       -5.57      8.67 o
   1  19  13        4.81       11.15      9.91 o
   2  19  13        5.92        6.89      4.86 o
   3  19  13       12.28       15.46      5.34 o
  -3  20  13        8.79        8.46      5.61 o
  -2  20  13        8.96        9.67      5.25 o
  -1  20  13        6.44        0.68      3.66 o
   0  20  13        0.31        3.72      8.67 o
   1  20  13        6.66        1.86      8.67 o
   2  20  13       20.52       39.02     11.77 o
  -2  21  13        0.74       -6.50      6.50 o
  -1  21  13       15.13       19.38      8.05 o
   0  21  13        5.72       -3.10      8.67 o
   1  21  13        6.72        8.67     10.53 o
  -8   0  14       42.24       61.60      6.84 o
  -7   0  14        0.20       -3.17      3.55 o
  -6   0  14        0.16        2.26      3.72 o
  -5   0  14       29.92       18.16      5.57 o
  -4   0  14       51.98       43.20      4.58 o
  -3   0  14      199.83      183.50      8.01 o
  -2   0  14      116.91      122.60      6.69 o
  -1   0  14      332.22      348.35     11.16 o
   0   0  14      390.34      367.95     24.46 o
   1   0  14       52.82       48.83      4.21 o
   2   0  14       83.76      113.15      5.15 o
   3   0  14       35.90       32.82      6.19 o
   4   0  14        0.83        3.10      4.34 o
   5   0  14        6.96        6.81      4.95 o
   6   0  14        7.69        1.86      4.95 o
  -8   1  14       26.23       33.33      4.25 o
  -7   1  14        1.48       -2.22      2.60 o
  -6   1  14       22.65       33.18      3.47 o
  -5   1  14        5.05        5.25      2.46 o
  -4   1  14        9.83        6.03      2.31 o
  -3   1  14       71.95       65.44      3.73 o
  -2   1  14      244.06      248.27      6.46 o
  -1   1  14      314.26      322.48     11.63 o
   0   1  14       40.02       51.69      3.20 o
   1   1  14        2.66        4.64      1.61 o
   2   1  14      144.35      153.36      5.36 o
   3   1  14        8.89        9.16      2.89 o
   4   1  14       43.50       36.02      4.38 o
   5   1  14        7.15        6.81      3.50 o
   6   1  14        7.78       12.81      4.14 o
  -8   2  14        3.41        1.86      5.26 o
  -7   2  14        6.19        6.56      3.10 o
  -6   2  14       32.13       39.68      4.82 o
  -5   2  14       16.01        7.34      2.42 o
  -4   2  14        0.32        0.72      2.08 o
  -3   2  14       22.62       21.19      2.83 o
  -2   2  14       46.94       43.64      3.15 o
  -1   2  14        1.76        0.35      2.15 o
   0   2  14       10.80       11.06      2.29 o
   1   2  14        5.04        2.17      1.64 o
   2   2  14       30.42       24.22      2.53 o
   3   2  14        1.71        0.92      2.52 o
   4   2  14        0.15        0.62      2.63 o
   5   2  14       26.70       34.35      4.58 o
   6   2  14        0.10        3.63      3.26 o
  -7   3  14        0.00       -1.12      2.68 o
  -6   3  14        1.55       -0.20      2.51 o
  -5   3  14        2.01        1.70      2.46 o
  -4   3  14       23.06       26.76      3.03 o
  -3   3  14        0.20        2.12      2.10 o
  -2   3  14       21.20       14.90      2.46 o
  -1   3  14       34.22       30.03      2.87 o
   0   3  14       37.09       35.91      2.66 o
   1   3  14        0.30       -1.07      1.44 o
   2   3  14        1.65        2.70      1.84 o
   3   3  14       16.99       13.63      2.99 o
   4   3  14        8.36        5.49      2.97 o
   5   3  14       10.89       18.57      4.14 o
   6   3  14        6.58        0.93      3.07 o
  -7   4  14        9.94       11.66      3.20 o
  -6   4  14        3.73        0.42      2.26 o
  -5   4  14        1.18       -2.36      2.36 o
  -4   4  14       49.53       44.43      3.40 o
  -3   4  14       26.32       28.01      2.92 o
  -2   4  14        0.01       -0.95      3.22 o
  -1   4  14        9.94        8.46      2.28 o
   0   4  14      134.75      128.34      4.20 o
   1   4  14       64.69       63.81      3.34 o
   2   4  14        9.92        7.09      2.05 o
   3   4  14        3.38        1.38      2.03 o
   4   4  14        0.35        3.76      2.82 o
   5   4  14        3.07        5.24      4.95 o
   6   4  14        0.69        2.48      3.50 o
  -7   5  14        3.94        1.26      2.56 o
  -6   5  14        3.59       -0.50      2.28 o
  -5   5  14       10.76       10.72      2.41 o
  -4   5  14        0.58       -0.86      1.92 o
  -3   5  14       53.85       52.90      3.46 o
  -2   5  14       28.20       30.14      2.82 o
  -1   5  14      113.70      118.64      4.67 o
   0   5  14       14.76       13.41      2.23 o
   1   5  14        6.41        4.20      1.97 o
   2   5  14        1.74       -0.46      2.23 o
   3   5  14        0.41       -0.98      2.05 o
   4   5  14        0.33        1.55      2.63 o
   5   5  14        2.64        6.40      3.26 o
   6   5  14        0.03        4.34      3.50 o
  -7   6  14        0.20       -2.46      2.46 o
  -6   6  14        6.79        4.91      3.34 o
  -5   6  14      100.57      113.94      4.45 o
  -4   6  14        6.18        5.99      2.15 o
  -3   6  14        3.33       -0.98      1.95 o
  -2   6  14      130.06      127.50      4.81 o
  -1   6  14       27.47       31.73      2.98 o
   0   6  14      285.68      279.52      6.61 o
   1   6  14      112.02      104.06      3.86 o
   2   6  14        1.26        3.93      2.13 o
   3   6  14       59.21       66.63      5.18 o
   4   6  14       18.67       23.72      3.94 o
   5   6  14       10.78       10.27      4.34 o
   6   6  14        1.12       -0.08      3.26 o
  -7   7  14       25.93       32.30      3.39 o
  -6   7  14        0.18       -2.21      2.21 o
  -5   7  14       36.21       43.21      3.21 o
  -4   7  14        4.92        4.32      2.13 o
  -3   7  14       40.10       39.09      2.85 o
  -2   7  14        1.34        1.43      1.88 o
  -1   7  14       85.83       90.29      6.17 o
   0   7  14       69.51       77.10      4.68 o
   1   7  14       47.30       49.20      3.00 o
   2   7  14       16.29       20.19      4.76 o
   3   7  14       12.68       16.25      2.70 o
   4   7  14        3.94        4.50      2.95 o
   5   7  14        4.42       -1.24      3.07 o
   6   7  14        0.39        0.31      3.50 o
  -7   8  14        3.91        0.48      2.61 o
  -6   8  14        0.02       -1.54      2.24 o
  -5   8  14        8.05       11.44      2.52 o
  -4   8  14       22.17       17.97      2.49 o
  -3   8  14        9.15       11.71      2.25 o
  -2   8  14      138.06      139.07      4.46 o
  -1   8  14       26.74       30.45      4.50 o
   0   8  14       69.19       69.35      3.34 o
   1   8  14        2.27        2.98      1.85 o
   2   8  14       48.39       55.64      8.59 o
   3   8  14        0.24       -0.70      2.23 o
   4   8  14        5.14        1.20      2.33 o
   5   8  14       16.75       15.45      4.03 o
  -7   9  14       13.33       16.73      3.78 o
  -6   9  14       15.94       18.97      2.95 o
  -5   9  14        0.16        0.67      2.27 o
  -4   9  14        3.63        3.53      2.43 o
  -3   9  14       31.18       26.31      2.71 o
  -2   9  14       20.31       21.65      2.40 o
  -1   9  14       77.23       70.23      3.33 o
   0   9  14       11.53        9.46      2.40 o
   1   9  14        8.33       10.81      2.63 o
   2   9  14       21.59       22.00      3.29 o
   3   9  14        4.80        2.80      2.35 o
   4   9  14        5.22        0.91      2.33 o
   5   9  14        4.81        6.17      3.22 o
  -7  10  14        0.55       -3.04      3.04 o
  -6  10  14        9.74        5.63      3.20 o
  -5  10  14        7.37        8.49      2.51 o
  -4  10  14        5.18        6.46      2.29 o
  -3  10  14       39.13       42.26      3.27 o
  -2  10  14        0.17        1.91      2.04 o
  -1  10  14       43.12       36.12      2.75 o
   0  10  14       13.85       14.57      2.88 o
   1  10  14       71.05       77.30      4.12 o
   2  10  14       40.11       41.42      3.82 o
   3  10  14        0.67       -3.43      3.43 o
   4  10  14        1.56       -0.37      2.37 o
   5  10  14        8.97       14.86      6.19 o
  -6  11  14        0.15       -2.82      2.82 o
  -5  11  14       19.33       12.93      2.86 o
  -4  11  14       50.24       46.30      3.20 o
  -3  11  14       35.36       37.18      2.96 o
  -2  11  14       84.42       77.12      4.98 o
  -1  11  14      123.14      123.26      5.27 o
   0  11  14        0.13        1.34      2.02 o
   1  11  14       36.94       36.18      3.78 o
   2  11  14        0.01       -0.41      2.61 o
   3  11  14       11.05        8.37      3.02 o
   4  11  14       12.29        2.32      3.82 o
   5  11  14        0.47        4.34      5.57 o
  -6  12  14        9.43       12.01      3.62 o
  -5  12  14        4.59        7.66      2.98 o
  -4  12  14       55.00       49.89      4.12 o
  -3  12  14        1.07        2.12      2.09 o
  -2  12  14        6.04        4.05      2.11 o
  -1  12  14        0.53       -1.46      1.99 o
   0  12  14       89.73       82.07      3.28 o
   1  12  14       35.27       36.39      6.39 o
   2  12  14        0.01        3.56      2.88 o
   3  12  14        7.46       12.54      3.08 o
   4  12  14        1.34       -2.66      3.82 o
   5  12  14       47.55       56.98      8.67 o
  -6  13  14       37.21       41.59      4.34 o
  -5  13  14        1.90        0.54      4.20 o
  -4  13  14       25.75       29.43      3.63 o
  -3  13  14        3.64        6.11      2.23 o
  -2  13  14        2.43        2.78      2.15 o
  -1  13  14        4.56        4.13      2.11 o
   0  13  14       16.29       22.82      2.95 o
   1  13  14       12.30       11.57      3.05 o
   2  13  14        4.42        6.17      3.36 o
   3  13  14        2.23       -3.78      7.43 o
   4  13  14        0.94       -2.15      5.26 o
  -6  14  14        3.68        5.93      3.62 o
  -5  14  14        0.45        0.62      3.67 o
  -4  14  14       13.84        7.96      3.05 o
  -3  14  14        4.41        3.20      3.16 o
  -2  14  14       39.92       31.77      3.18 o
  -1  14  14       11.90       11.41      3.57 o
   0  14  14       19.86       24.82      2.33 o
   1  14  14       20.49       32.08      8.00 o
   2  14  14        9.87       13.63      4.78 o
   3  14  14       34.63       35.70     11.15 o
   4  14  14       39.71       55.93      6.64 o
  -5  15  14        0.01       -2.74      3.13 o
  -4  15  14        2.69        3.70      3.09 o
  -3  15  14        1.12       -2.68      2.68 o
  -2  15  14        5.63        3.21      2.58 o
  -1  15  14        8.75       10.65      2.38 o
   0  15  14        0.25        0.19      2.19 o
   1  15  14        0.02        5.60      4.22 o
   2  15  14       11.25        9.96      4.69 o
   3  15  14       22.44       25.07      6.81 o
   4  15  14        0.00       -4.31      4.37 o
  -5  16  14        2.94       -1.83      3.20 o
  -4  16  14        0.26       -3.02      3.02 o
  -3  16  14        2.29       -1.22      2.88 o
  -2  16  14       13.16       22.99      3.69 o
  -1  16  14        0.22       -0.72      2.60 o
   0  16  14        0.57        1.94      2.66 o
   1  16  14       15.64       15.14      5.05 o
   2  16  14       80.02       69.92      6.85 o
   3  16  14       13.84       13.82      5.25 o
  -4  17  14        5.96        6.38      3.31 o
  -3  17  14        9.67       19.32      3.58 o
  -2  17  14        4.16        0.67      4.83 o
  -1  17  14        1.51        1.24      3.48 o
   0  17  14        0.46        2.89      4.03 o
   1  17  14        0.12        5.20      3.08 o
   2  17  14        0.36       -1.08      5.57 o
   3  17  14        0.03        0.17      4.30 o
  -4  18  14       23.84       23.50      4.05 o
  -3  18  14       11.09       19.20      3.66 o
  -2  18  14        0.70        3.44      4.02 o
  -1  18  14        5.02       12.26      3.96 o
   0  18  14        4.57       -1.86      9.29 o
   1  18  14       10.57       12.96      4.48 o
   2  18  14       78.99       94.44     18.89 o
  -3  19  14        0.27       -3.82      3.82 o
  -2  19  14        8.92        8.31      6.51 o
  -1  19  14       43.09       50.13      5.33 o
   0  19  14       28.62       36.54     11.77 o
   1  19  14       12.02        8.67     10.53 o
  -2  20  14        1.47       -1.79      3.82 o
  -1  20  14        0.30       -7.43      8.67 o
   0  20  14        1.01        6.81      9.29 o
  -7   1  15        0.19       -2.83      2.83 o
  -6   1  15        2.23        4.30      2.70 o
  -5   1  15        1.83        3.35      2.56 o
  -4   1  15        3.25        0.04      2.68 o
  -3   1  15        0.22       -2.04      2.20 o
  -2   1  15        0.30        3.67      2.29 o
  -1   1  15       27.02       23.41      3.08 o
   0   1  15        1.33        1.23      2.24 o
   1   1  15        9.17        8.34      1.92 o
   2   1  15       68.29       68.10      3.25 o
   3   1  15       73.68       73.53     12.08 o
   4   1  15        0.00       -2.82      2.82 o
   5   1  15       31.52       26.35      4.58 o
  -7   2  15        7.39       12.94      3.45 o
  -6   2  15        7.22        4.38      2.78 o
  -5   2  15        0.94       -1.17      2.28 o
  -4   2  15       11.96       10.19      2.66 o
  -3   2  15        0.00        0.44      2.29 o
  -2   2  15        6.79       11.43      2.55 o
  -1   2  15      118.92      141.92      5.14 o
   0   2  15       10.62        5.10      2.33 o
   1   2  15        1.76       -0.38      1.58 o
   2   2  15       16.37       18.02      2.22 o
   3   2  15        3.13        5.28      2.70 o
   4   2  15        0.87        1.86      3.07 o
   5   2  15       22.69       14.55      3.94 o
  -7   3  15        1.30       -2.74      2.74 o
  -6   3  15       10.75       11.64      3.14 o
  -5   3  15        3.61        3.94      2.49 o
  -4   3  15       12.53       17.62      3.40 o
  -3   3  15       72.96       87.33      4.25 o
  -2   3  15       52.57       55.60      4.29 o
  -1   3  15        6.74        5.25      3.00 o
   0   3  15       12.55       12.29      2.92 o
   1   3  15        1.70        1.52      1.98 o
   2   3  15       82.82       83.63      3.37 o
   3   3  15       19.28       20.62      4.20 o
   4   3  15        0.34        0.67      3.41 o
   5   3  15        0.47       -3.07      3.07 o
  -7   4  15       12.06       13.24      3.44 o
  -6   4  15        8.96        6.26      2.83 o
  -5   4  15        0.03       -2.11      2.49 o
  -4   4  15      162.69      151.23      6.97 o
  -3   4  15        9.08        9.29      2.50 o
  -2   4  15      298.62      279.41      7.19 o
  -1   4  15      268.16      290.99      7.25 o
   0   4  15       46.34       44.92      3.49 o
   1   4  15       27.40       27.76      2.54 o
   2   4  15        7.28        7.93      2.43 o
   3   4  15       29.22       25.48      3.02 o
   4   4  15        3.65        3.55      3.26 o
   5   4  15        0.43        4.09      3.72 o
  -7   5  15        4.46       -1.11      2.99 o
  -6   5  15        1.04        0.87      2.72 o
  -5   5  15        8.74        7.88      2.69 o
  -4   5  15        0.01        2.15      2.42 o
  -3   5  15       15.77       21.24      3.13 o
  -2   5  15       20.55       28.72      3.46 o
  -1   5  15       18.54       27.14      3.02 o
   0   5  15       46.61       51.52      3.21 o
   1   5  15       12.08       11.86      2.27 o
   2   5  15        6.33        5.78      2.35 o
   3   5  15       21.17       32.56      3.31 o
   4   5  15        0.23       -2.97      2.97 o
   5   5  15        5.96        4.95      4.34 o
  -7   6  15        7.64        5.91      2.98 o
  -6   6  15        0.90        2.60      2.56 o
  -5   6  15        2.31       -0.28      2.35 o
  -4   6  15      102.18      108.71      5.64 o
  -3   6  15        2.64        1.48      2.36 o
  -2   6  15       64.04       65.50      3.91 o
  -1   6  15      215.93      231.53      6.56 o
   0   6  15      127.01      126.24      5.03 o
   1   6  15        2.97        0.45      1.99 o
   2   6  15        0.02        2.29      3.98 o
   3   6  15        8.20        5.83      2.53 o
   4   6  15        0.01       -0.16      2.36 o
   5   6  15        6.00        6.45      3.70 o
  -7   7  15       11.57       10.05      4.35 o
  -6   7  15        0.06       -2.33      2.41 o
  -5   7  15        0.01        0.32      2.30 o
  -4   7  15        0.33        4.99      2.23 o
  -3   7  15        4.22        5.47      2.30 o
  -2   7  15        4.04        3.29      2.42 o
  -1   7  15       12.84       17.33      2.82 o
   0   7  15       57.55       71.59      3.65 o
   1   7  15        9.33       12.50      2.55 o
   2   7  15       26.97       32.44      3.78 o
   3   7  15        2.87        3.47      2.37 o
   4   7  15        0.27       -2.06      2.50 o
   5   7  15        8.40        6.46      2.97 o
  -6   8  15       24.82       25.15      3.20 o
  -5   8  15        0.74       -1.08      2.23 o
  -4   8  15        0.36       -2.19      2.19 o
  -3   8  15        1.23        2.72      2.13 o
  -2   8  15       25.89       28.66      2.93 o
  -1   8  15       27.40       30.32      3.22 o
   0   8  15        6.34        6.20      2.16 o
   1   8  15        0.36       -0.19      2.02 o
   2   8  15       16.80       19.07      3.54 o
   3   8  15       13.91       13.49      2.78 o
   4   8  15        6.91        9.10      3.93 o
   5   8  15       13.26       14.00      3.44 o
  -6   9  15        2.23        0.46      2.54 o
  -5   9  15        6.93        1.30      2.45 o
  -4   9  15       20.38       20.60      2.80 o
  -3   9  15      100.39      104.68      4.24 o
  -2   9  15       49.74       49.62      3.17 o
  -1   9  15        9.32       11.69      2.63 o
   0   9  15       61.27       66.86      5.08 o
   1   9  15       74.45       68.90      3.87 o
   2   9  15        0.74       -1.33      2.64 o
   3   9  15        0.00       -1.63      4.00 o
   4   9  15        0.16       -2.37      2.37 o
   5   9  15       14.53       21.17      3.68 o
  -6  10  15        0.87       -1.50      2.85 o
  -5  10  15        0.03        0.35      2.40 o
  -4  10  15        3.07        1.00      2.33 o
  -3  10  15        9.05       12.42      2.54 o
  -2  10  15        5.63        6.08      2.30 o
  -1  10  15        1.32       -1.64      2.19 o
   0  10  15       31.17       32.52      2.92 o
   1  10  15       27.94       31.94      4.02 o
   2  10  15       11.84       22.26      3.57 o
   3  10  15       12.72       12.83      5.36 o
   4  10  15        3.56        4.43      2.72 o
  -6  11  15        3.31       -1.17      3.17 o
  -5  11  15        4.07        2.97      2.96 o
  -4  11  15        4.89        3.69      2.38 o
  -3  11  15       15.74       12.58      2.54 o
  -2  11  15        5.98        3.26      2.16 o
  -1  11  15       17.49       16.72      2.46 o
   0  11  15        5.28        6.00      2.27 o
   1  11  15       13.95       13.23      2.78 o
   2  11  15       68.86       92.81      5.67 o
   3  11  15       12.92       20.39      4.66 o
   4  11  15        1.65       -1.45      4.34 o
  -5  12  15        5.56        3.27      3.63 o
  -4  12  15        8.65        5.37      2.54 o
  -3  12  15        0.58        1.19      2.25 o
  -2  12  15       30.42       32.08      2.90 o
  -1  12  15       28.65       34.60      2.82 o
   0  12  15        0.45       -0.41      2.58 o
   1  12  15        0.00        2.30      2.48 o
   2  12  15        2.24        7.27      3.05 o
   3  12  15       16.03        4.07      5.88 o
   4  12  15       44.47       56.59      6.64 o
  -5  13  15        2.16        0.88      3.75 o
  -4  13  15        1.72       -2.03      2.75 o
  -3  13  15        0.00       -2.13      2.13 o
  -2  13  15        1.89        3.81      2.21 o
  -1  13  15       10.29        7.68      2.34 o
   0  13  15       27.79       27.89      2.83 o
   1  13  15       11.63       18.09      2.91 o
   2  13  15      102.65      121.05      6.26 o
   3  13  15       40.38       46.20      6.53 o
  -5  14  15       34.82       37.01      4.34 o
  -4  14  15        2.16        2.33      3.01 o
  -3  14  15        1.74       -0.46      2.88 o
  -2  14  15        0.80       -0.43      2.46 o
  -1  14  15        0.29        0.90      2.13 o
   0  14  15        0.98        2.41      2.50 o
   1  14  15        1.01        2.80      3.75 o
   2  14  15        3.47       -1.13      4.58 o
   3  14  15        3.06        7.68      4.86 o
  -4  15  15       12.41       14.49      3.60 o
  -3  15  15        6.91        1.62      2.81 o
  -2  15  15        6.23        9.54      4.49 o
  -1  15  15        0.16        0.63      2.06 o
   0  15  15        4.20        2.41      2.50 o
   1  15  15       13.77       10.97      3.44 o
   2  15  15       15.45       23.94      5.81 o
   3  15  15       12.16       11.03      7.74 o
  -4  16  15       46.57       52.22      4.62 o
  -3  16  15        1.82        2.68      2.93 o
  -2  16  15       23.20       31.91      5.01 o
  -1  16  15       45.02       55.73      4.22 o
   0  16  15        3.52       -3.26      3.26 o
   1  16  15       46.97       53.82      4.76 o
   2  16  15        9.97       18.37      5.81 o
  -3  17  15        9.67       10.90      5.01 o
  -2  17  15        6.59        7.79      3.09 o
  -1  17  15       10.30        9.14      4.01 o
   0  17  15        6.59       11.15      9.29 o
   1  17  15        2.43        7.83      4.62 o
  -2  18  15        0.16        2.69      3.82 o
  -1  18  15        0.69       -5.88      5.88 o
   0  18  15        5.42       -5.57      9.91 o
  -6   0  16       36.70       54.52      6.25 o
  -5   0  16       59.30       82.53      6.84 o
  -4   0  16       67.36       55.37      8.98 o
  -3   0  16       27.44       31.84      4.95 o
  -2   0  16      139.41      136.84      7.43 o
  -1   0  16       43.82       35.69      4.58 o
   0   0  16       31.93       27.75      5.57 o
   1   0  16       65.05       72.30      4.78 o
   2   0  16       10.35       12.00      3.17 o
   3   0  16       46.06       35.93      4.82 o
   4   0  16       51.21       45.21      7.43 o
   5   0  16        0.40       -4.34      4.34 o
  -6   1  16        0.00       -0.24      4.47 o
  -5   1  16        7.38        6.86      2.98 o
  -4   1  16        0.95        1.94      2.42 o
  -3   1  16        0.58       -1.36      2.36 o
  -2   1  16        0.53        1.33      2.33 o
  -1   1  16        7.47        7.42      2.56 o
   0   1  16       54.01       66.19      6.50 o
   1   1  16       77.09       81.34      3.86 o
   2   1  16       54.18       60.62      3.15 o
   3   1  16        1.03        5.47      4.40 o
   4   1  16       20.26       28.35      4.82 o
   5   1  16        9.44        7.74      3.94 o
  -6   2  16        0.23        0.39      3.05 o
  -5   2  16       10.86       12.87      3.15 o
  -4   2  16       23.46       31.38      3.20 o
  -3   2  16       10.84        8.29      2.56 o
  -2   2  16       48.47       48.20      3.71 o
  -1   2  16        4.96       11.40      4.56 o
   0   2  16       74.45       80.36      4.20 o
   1   2  16        8.75        9.20      2.30 o
   2   2  16       42.01       41.75      3.06 o
   3   2  16       34.68       36.03      9.22 o
   4   2  16        4.99        4.01      5.57 o
   5   2  16        1.72        2.28      4.03 o
  -6   3  16        5.35        4.83      2.92 o
  -5   3  16       18.70       26.01      3.56 o
  -4   3  16       10.60        8.38      4.20 o
  -3   3  16        5.61        4.17      2.50 o
  -2   3  16       17.56       20.04      2.83 o
  -1   3  16      150.80      169.35      5.88 o
   0   3  16       27.84       27.57      3.58 o
   1   3  16        6.01        1.93      2.21 o
   2   3  16        0.24        4.08      2.20 o
   3   3  16        3.78        1.45      3.11 o
   4   3  16       24.90       21.54      3.44 o
   5   3  16        1.86        5.57      3.50 o
  -6   4  16        0.42       -2.74      2.74 o
  -5   4  16        5.27        7.25      2.94 o
  -4   4  16       15.28       19.80      3.49 o
  -3   4  16        0.00       -0.44      2.36 o
  -2   4  16        4.91        8.95      3.67 o
  -1   4  16        6.88       10.11      2.63 o
   0   4  16        2.70        0.31      2.68 o
   1   4  16        0.18        2.27      2.13 o
   2   4  16        0.76        1.90      2.05 o
   3   4  16       11.02       12.70      3.04 o
   4   4  16        2.63       -1.38      3.68 o
  -6   5  16        0.77       -2.75      2.75 o
  -5   5  16        6.90        9.55      3.07 o
  -4   5  16        7.69        2.80      2.86 o
  -3   5  16        0.29       -2.15      2.15 o
  -2   5  16       13.24       18.74      2.85 o
  -1   5  16       10.89       17.20      2.76 o
   0   5  16       35.03       33.95      3.20 o
   1   5  16       27.85       31.29      2.86 o
   2   5  16       11.47       10.46      3.33 o
   3   5  16        1.55        0.34      2.25 o
   4   5  16        6.98        8.60      3.08 o
  -6   6  16        1.41        1.07      2.92 o
  -5   6  16        9.65        9.66      2.98 o
  -4   6  16        0.87        3.23      2.60 o
  -3   6  16        0.07       -1.00      2.31 o
  -2   6  16       22.94       40.73      3.71 o
  -1   6  16       19.63       16.33      3.37 o
   0   6  16       17.64       11.81      2.92 o
   1   6  16        9.74        9.18      3.11 o
   2   6  16       11.92        7.66      4.67 o
   3   6  16        2.56        2.77      2.50 o
   4   6  16        6.84       10.43      3.67 o
  -6   7  16        0.04        0.63      2.67 o
  -5   7  16        7.31        7.45      3.07 o
  -4   7  16        1.78        0.24      4.00 o
  -3   7  16        0.47       -2.31      2.31 o
  -2   7  16       72.97       73.75      4.30 o
  -1   7  16       16.22       21.30      3.02 o
   0   7  16        5.03        3.01      2.55 o
   1   7  16       13.23        9.44      2.41 o
   2   7  16       18.96       29.53      3.31 o
   3   7  16       13.32       17.96      3.09 o
   4   7  16        8.42       11.75      3.18 o
  -6   8  16       15.96       22.09      3.30 o
  -5   8  16        0.13       -1.07      2.51 o
  -4   8  16       41.51       50.26      3.57 o
  -3   8  16       31.53       45.13      3.71 o
  -2   8  16        6.71        5.92      2.63 o
  -1   8  16       55.63       59.66      4.05 o
   0   8  16       11.71       11.23      2.86 o
   1   8  16       14.91       17.42      2.83 o
   2   8  16        9.46        6.73      4.11 o
   3   8  16        0.00       -4.10      4.10 o
   4   8  16        5.34        3.91      2.97 o
  -5   9  16        3.51       -1.90      2.47 o
  -4   9  16        2.51        3.56      2.52 o
  -3   9  16        0.08       -2.13      2.13 o
  -2   9  16        1.27        2.25      2.53 o
  -1   9  16       37.50       36.84      3.42 o
   0   9  16        3.80        1.51      2.12 o
   1   9  16       11.57       15.21      3.39 o
   2   9  16        1.36       -2.96      3.24 o
   3   9  16        0.44       -3.35      3.35 o
   4   9  16       15.49       15.37      3.44 o
  -5  10  16        1.53        1.70      2.59 o
  -4  10  16        7.37        6.72      2.61 o
  -3  10  16        0.04        2.22      2.34 o
  -2  10  16       25.66       26.49      4.43 o
  -1  10  16        0.02        0.80      2.33 o
   0  10  16       31.08       37.47      4.80 o
   1  10  16        9.70       11.32      4.29 o
   2  10  16       16.62       16.84      3.82 o
   3  10  16        1.44        0.30      3.36 o
  -5  11  16        0.21        1.78      3.20 o
  -4  11  16        2.48        0.10      2.36 o
  -3  11  16       61.20       53.62      3.49 o
  -2  11  16        0.12       -1.59      2.20 o
  -1  11  16       58.79       62.42      4.14 o
   0  11  16        1.45        2.53      2.25 o
   1  11  16      117.62      150.20      5.61 o
   2  11  16       45.73       57.54      5.00 o
   3  11  16        4.56        2.19      3.08 o
  -5  12  16        0.02       -2.97      3.80 o
  -4  12  16       24.17       28.59      3.24 o
  -3  12  16       18.96       27.49      3.08 o
  -2  12  16       22.95       28.57      3.04 o
  -1  12  16        1.82       -1.59      2.35 o
   0  12  16        0.05       -0.99      2.01 o
   1  12  16        0.73        3.84      2.72 o
   2  12  16       18.33       18.18      3.99 o
   3  12  16       21.63       23.60      5.81 o
  -4  13  16        0.64       -1.90      3.01 o
  -3  13  16        0.29       -1.25      2.40 o
  -2  13  16        0.30        2.80      2.36 o
  -1  13  16        1.17        3.86      2.34 o
   0  13  16       16.68       12.24      2.88 o
   1  13  16       32.70       42.80      4.94 o
   2  13  16        4.53        3.37      4.86 o
  -4  14  16        0.01       -2.95      2.95 o
  -3  14  16       25.70       30.24      3.87 o
  -2  14  16       38.08       51.87      5.46 o
  -1  14  16       36.75       41.80      3.31 o
   0  14  16        7.97        3.12      2.86 o
   1  14  16        7.86        5.66      2.86 o
   2  14  16        1.54        2.48      4.43 o
  -3  15  16       11.97       16.59      3.58 o
  -2  15  16        5.62        3.86      2.99 o
  -1  15  16        0.82        0.70      2.47 o
   0  15  16        5.53        6.86      2.71 o
   1  15  16        3.06       -3.08      3.08 o
  -2  16  16        2.49        0.45      2.91 o
  -1  16  16        1.47        2.85      3.03 o
   0  16  16        0.57        0.05      3.97 o
  -6   1  17        3.96        5.26      5.69 o
  -5   1  17       13.48       13.65      3.36 o
  -4   1  17       15.68       21.95      3.30 o
  -3   1  17       13.56       16.02      3.14 o
  -2   1  17        0.23        1.96      2.46 o
  -1   1  17        0.39       -1.75      3.58 o
   0   1  17        2.64        4.49      2.59 o
   1   1  17        2.24        0.20      2.66 o
   2   1  17        8.42        8.78      2.59 o
   3   1  17        4.95        3.91      4.02 o
   4   1  17        0.43       -1.60      2.82 o
  -5   2  17        6.26        5.77      3.12 o
  -4   2  17        8.70        8.29      3.03 o
  -3   2  17       14.05       13.68      2.98 o
  -2   2  17       81.33      100.63      6.16 o
  -1   2  17       29.13       32.71      4.38 o
   0   2  17       14.66       15.20      2.92 o
   1   2  17       14.36       11.78      2.58 o
   2   2  17        0.03        0.58      2.14 o
   3   2  17       15.79       12.42      2.76 o
   4   2  17        6.79        4.67      4.45 o
  -5   3  17        8.99        8.48      3.20 o
  -4   3  17        0.76        2.86      2.75 o
  -3   3  17       27.80       28.83      3.42 o
  -2   3  17        4.65        5.27      2.60 o
  -1   3  17        5.87       10.22      3.40 o
   0   3  17       80.75       84.02      4.61 o
   1   3  17       66.99       66.20      3.83 o
   2   3  17        6.12        6.69      2.72 o
   3   3  17       11.21       10.29      2.77 o
   4   3  17       14.50       12.02      3.88 o
  -5   4  17       11.77        9.99      3.36 o
  -4   4  17        0.28        0.71      2.59 o
  -3   4  17        0.90        0.35      2.51 o
  -2   4  17       19.17       21.90      4.02 o
  -1   4  17      133.73      137.18      5.52 o
   0   4  17        3.48        6.94      2.87 o
   1   4  17       13.32       13.68      3.90 o
   2   4  17       42.62       48.08      5.10 o
   3   4  17        2.64        0.93      2.48 o
  -5   5  17        0.90        4.34      3.10 o
  -4   5  17        0.87       -0.32      2.99 o
  -3   5  17        3.06        5.83      2.75 o
  -2   5  17        0.14       -2.35      2.38 o
  -1   5  17        3.38        4.92      2.69 o
   0   5  17        4.03        6.28      2.82 o
   1   5  17       19.96       18.34      2.89 o
   2   5  17       69.69       78.86      4.44 o
   3   5  17        6.29        2.18      2.92 o
  -5   6  17        9.81       14.02      5.21 o
  -4   6  17        0.43        1.04      2.92 o
  -3   6  17        6.25       10.74      3.34 o
  -2   6  17        0.17        2.87      2.78 o
  -1   6  17        0.16        3.27      2.60 o
   0   6  17       27.03       31.15      3.58 o
   1   6  17       57.78       67.56      4.12 o
   2   6  17       28.92       35.02      3.66 o
   3   6  17        8.93       13.50      3.78 o
  -5   7  17       23.09       23.43      3.73 o
  -4   7  17        0.03       -2.83      2.83 o
  -3   7  17        1.70        2.11      2.70 o
  -2   7  17        9.11        9.86      2.85 o
  -1   7  17        0.82       -1.90      2.50 o
   0   7  17        9.54       10.69      3.67 o
   1   7  17        1.87        3.10      2.68 o
   2   7  17       38.74       41.22      3.80 o
   3   7  17        9.55        6.04      4.56 o
  -5   8  17        7.63        9.80      3.42 o
  -4   8  17        0.47        4.00      2.98 o
  -3   8  17        0.82       -0.69      2.66 o
  -2   8  17        4.82        6.44      2.72 o
  -1   8  17        0.57        3.43      2.63 o
   0   8  17       90.54       97.57      4.93 o
   1   8  17      118.94      130.93      5.61 o
   2   8  17       11.91       17.43      4.65 o
   3   8  17        3.38        3.15      3.44 o
  -4   9  17        3.11        2.45      3.06 o
  -3   9  17        4.16        6.76      2.98 o
  -2   9  17        0.26        0.78      2.69 o
  -1   9  17        3.29        2.44      2.66 o
   0   9  17       20.16       32.39      3.70 o
   1   9  17       15.62       23.60      4.38 o
   2   9  17        1.11       -1.43      4.02 o
   3   9  17        1.96       -0.22      4.69 o
  -4  10  17       17.36       16.07      3.11 o
  -3  10  17       12.41       15.65      5.10 o
  -2  10  17       16.86       21.43      3.40 o
  -1  10  17        1.13       -0.18      2.55 o
   0  10  17      122.25      125.39      6.62 o
   1  10  17       11.50       14.68      3.33 o
   2  10  17       17.09       18.54      3.55 o
  -4  11  17        0.32       -2.58      2.58 o
  -3  11  17        1.43        0.90      3.22 o
  -2  11  17        0.15        3.97      2.88 o
  -1  11  17        5.39        4.20      2.72 o
   0  11  17       58.62       68.68      5.56 o
   1  11  17       51.30       63.62      4.25 o
   2  11  17        0.01       -1.97      2.69 o
  -3  12  17       33.22       38.66      3.92 o
  -2  12  17       40.31       55.10      4.14 o
  -1  12  17        0.81        2.27      3.67 o
   0  12  17        0.13       -3.08      4.08 o
   1  12  17       19.12       25.01      4.20 o
  -3  13  17        0.92       -1.24      5.57 o
  -2  13  17       12.30       19.37      3.06 o
  -1  13  17       16.45       24.93      3.44 o
   0  13  17        2.00       -0.39      3.45 o
   1  13  17        9.52       12.34      3.23 o
  -1  14  17       11.64       12.68      3.42 o
  -4   0  18        4.05        4.56      4.34 o
  -3   0  18       11.48       14.59      4.95 o
  -2   0  18       18.70       22.30      4.58 o
  -1   0  18        0.01        3.06      3.66 o
   0   0  18      151.62      164.49      8.92 o
   1   0  18       28.51       28.73      5.15 o
   2   0  18        5.19       10.66      4.14 o
  -4   1  18        1.84       -0.08      2.82 o
  -3   1  18        5.40        5.10      3.03 o
  -2   1  18        0.13       -2.70      3.19 o
  -1   1  18        2.60        4.64      2.74 o
   0   1  18        5.73       11.45      3.10 o
   1   1  18       33.60       39.20      3.93 o
   2   1  18       57.68       63.29      4.62 o
  -4   2  18        1.50       -2.60      2.60 o
  -3   2  18        7.41        8.83      3.31 o
  -2   2  18        1.21       -3.11      3.49 o
  -1   2  18        3.20        2.47      2.74 o
   0   2  18        0.25        4.12      2.95 o
   1   2  18       16.29       25.11      3.60 o
   2   2  18       10.55        7.49      3.02 o
  -4   3  18        0.15       -2.88      2.88 o
  -3   3  18       16.01       22.25      4.38 o
  -2   3  18        0.97        0.73      2.69 o
  -1   3  18       38.47       44.62      3.93 o
   0   3  18       57.37       58.49      5.37 o
   1   3  18        2.35        1.70      2.95 o
   2   3  18        1.08        4.28      4.92 o
  -4   4  18        0.01        5.16      2.98 o
  -3   4  18        0.86       -0.70      2.78 o
  -2   4  18        2.60       -1.88      2.74 o
  -1   4  18        7.69        5.73      2.70 o
   0   4  18       15.55       18.81      4.83 o
   1   4  18        2.26        1.78      4.11 o
   2   4  18        0.00       -2.81      2.81 o
  -4   5  18       14.40       13.96      3.28 o
  -3   5  18       39.29       52.67      4.30 o
  -2   5  18       37.11       44.40      6.47 o
  -1   5  18        0.01       -2.49      2.49 o
   0   5  18       54.17       59.40      4.32 o
   1   5  18       47.31       63.14      5.62 o
   2   5  18        4.50        1.51      2.91 o
  -4   6  18        8.52        3.02      3.14 o
  -3   6  18        1.24        4.51      2.88 o
  -2   6  18        1.27        1.81      2.78 o
  -1   6  18        2.14        4.40      2.76 o
   0   6  18        0.01        2.50      3.02 o
   1   6  18        9.56       19.27      3.51 o
   2   6  18        6.72        4.88      3.10 o
  -4   7  18        0.10       -1.31      5.88 o
  -3   7  18        7.46        9.78      3.31 o
  -2   7  18       16.74       25.63      3.52 o
  -1   7  18        5.57        5.71      2.88 o
   0   7  18        1.31       -2.47      2.74 o
   1   7  18        1.60       -0.12      5.10 o
   2   7  18        8.05        9.54      3.13 o
  -3   8  18        0.56        1.36      3.02 o
  -2   8  18       14.31       13.79      3.75 o
  -1   8  18        8.94        6.33      3.05 o
   0   8  18        5.76        7.43      3.09 o
   1   8  18        3.51        4.10      2.91 o
  -3   9  18        2.03       -0.55      2.91 o
  -2   9  18        0.22        0.41      2.83 o
  -1   9  18        0.00       -1.28      2.88 o
   0   9  18        0.15       -0.45      3.11 o
   1   9  18       10.80       21.22      4.83 o
  -2  10  18        2.61        3.96      2.90 o
  -1  10  18        0.24       -2.74      2.74 o
   0  10  18       12.11       14.24      3.65 o
  -1  11  18        0.66        4.95      9.91 o
  -3   1  19       13.83       18.87      3.60 o
  -2   1  19        0.62       -0.93      2.83 o
  -1   1  19        3.35        1.26      2.95 o
   0   1  19        0.00        3.63      3.49 o
   1   1  19       52.28       61.48      4.70 o
  -3   2  19       13.36       17.77      3.52 o
  -2   2  19       13.57       11.07      3.46 o
  -1   2  19       13.72       11.71      3.24 o
   0   2  19       93.90      116.72      5.75 o
   1   2  19        0.15       -8.05      8.05 o
  -2   3  19        2.27        2.70      3.14 o
  -1   3  19       11.76        5.95      3.49 o
   0   3  19        1.14        8.17      3.67 o
  -2   4  19        6.51        7.65      3.28 o
  -1   4  19        3.02        5.60      4.11 o
   0   4  19       14.46       15.58      4.56 o
  -2   5  19       24.44       30.86      3.88 o
  -1   5  19        4.23        8.72      3.32 o
   0   5  19        4.43        4.98      3.28 o
  -1   6  19        0.91        5.99      5.90 o
 
